# Supplementary material for: Alcohol use and family-related factors among Spanish university students: the unHicos project
Source: BMC Public Health. 2022 Aug 19;22:1573. doi: 10.1186/s12889-022-13900-8 (PMC9389699; doi:10.1186/s12889-022-13900-8)
Supplement: Supplementary file 1 — Additional file 1: Suplemmentary Table. UniHcos Project raw data. [file 12889_2022_13900_MOESM1_ESM.xlsx]

## Sheet: Hoja1
Suplemmentary Table: UniHcos Project raw data
nobs1	sexo2	edad3	trabajoestudios4	dondevives5	universidad6	DONDEVIVES_RECnueva7	titulacionelegida8	RAMA_CONOCIMIENTO9	APGAR_CUALI10	BD11	AUDIT_CUALITATIVO12	alcohol9213	PROALCHIJOS14	PROALCABU15	PROALCHERM16	PROALCMADRE17	PROALCMARIDO18	PROALCNADIE19	PROALCOTROS20	PROALCPADRE21	PROALCTIO22	NPROFAMILIARES	PROALC_2
1	Mujer	18	Solo estudio y no busco trabajo	Domicilio familiar	Universidad de León	Con padres	Sí	Ciencias de la Salud	Normofuncional (7-10 puntos)	0	0	Bar/Restaurante	0	0	0	0	0	1	0	0	0	0	0
2	Mujer	18	Solo estudio y no busco trabajo	Domicilio familiar	Universidad de León	Con padres	Sí	Ciencias de la Salud	Disfuncional leve (4-6 puntos)	0	0		0	0	0	0	0	1	0	0	0	0	0
3	Mujer	18	Solo estudio y no busco trabajo	Colegio Mayor / Residencia Universitaria	Universidad de León	Colegio Mayor / Residencia Universitaria	Sí	Ciencias de la Salud	Normofuncional (7-10 puntos)	0	0		0	0	0	0	0	1	0	0	0	0	0
4	Mujer	18	Solo estudio y no busco trabajo	Domicilio familiar	Universidad de León	Con padres	Sí	Ciencias de la Salud	Normofuncional (7-10 puntos)	0	0		0	0	0	0	0	1	0	0	0	0	0
5	Mujer	19	Solo estudio y no busco trabajo	Domicilio familiar	Universidad de León	Con padres	Sí	Ciencias de la Salud	Normofuncional (7-10 puntos)	1	0	Bar/Restaurante	0	1	0	0	0	0	0	0	0	1	1
6	Mujer	20	Solo estudio y no busco trabajo	Piso de alquiler	Universidad de León	Piso de alquiler	Sí	Ciencias de la Salud	Normofuncional (7-10 puntos)	1	0	Fiestas privadas	0	0	0	0	0	1	0	0	0	0	0
7	Hombre	18	Solo estudio y no busco trabajo	Colegio Mayor / Residencia Universitaria	Universidad de León	Colegio Mayor / Residencia Universitaria	Sí	Ciencias de la Salud	Normofuncional (7-10 puntos)	0	0	Residencia Universitaria	0	0	0	0	0	1	0	0	0	0	0
8	Mujer	18	Solo estudio y no busco trabajo	Colegio Mayor / Residencia Universitaria	Universidad de León	Colegio Mayor / Residencia Universitaria	Sí	Ciencias de la Salud	Normofuncional (7-10 puntos)	1	0	Residencia Universitaria	0	0	0	0	0	1	0	0	0	0	0
9	Mujer	18	Solo estudio y no busco trabajo	Colegio Mayor / Residencia Universitaria	Universidad de León	Colegio Mayor / Residencia Universitaria	Sí	Ciencias de la Salud	Normofuncional (7-10 puntos)	0	0	Bar/Restaurante	0	0	0	0	0	1	0	0	0	0	0
10	Mujer	20	Solo estudio y no busco trabajo	Domicilio familiar	Universidad de León	Con padres	Sí	Ciencias de la Salud	Normofuncional (7-10 puntos)	1	0	Bar/Restaurante	0	0	0	0	0	1	0	0	0	0	0
11	Mujer	18	Solo estudio y no busco trabajo	Colegio Mayor / Residencia Universitaria	Universidad de León	Colegio Mayor / Residencia Universitaria	Sí	Ciencias de la Salud	Normofuncional (7-10 puntos)	1	0		0	0	0	0	0	1	0	0	0	0	0
12	Mujer	18	Solo estudio y no busco trabajo	Domicilio familiar	Universidad de León	Con padres	Sí	Ciencias de la Salud	Normofuncional (7-10 puntos)	0	0	Fiestas privadas	0	0	0	0	0	1	0	0	0	0	0
13	Mujer	18	Solo estudio y no busco trabajo	Domicilio familiar	Universidad de León	Con padres	No	Ciencias de la Salud	Normofuncional (7-10 puntos)	0	0		0	0	0	0	0	1	0	0	0	0	0
14	Mujer	18	Solo estudio y no busco trabajo	Piso de alquiler	Universidad de León	Piso de alquiler	No	Ciencias de la Salud	Normofuncional (7-10 puntos)	0	0	En la calle (Botellón)	0	0	0	0	0	1	0	0	0	0	0
15	Mujer	19	Solo estudio y no busco trabajo	Domicilio familiar	Universidad de León	Con padres	Sí	Ciencias de la Salud	Normofuncional (7-10 puntos)	1	0	Bar/Restaurante	0	0	0	0	0	1	0	0	0	0	0
16	Mujer	18	Solo estudio y no busco trabajo	Domicilio familiar	Universidad de León	Con padres	No	Ciencias de la Salud	Normofuncional (7-10 puntos)	0	0	Bar/Restaurante	0	0	0	0	0	1	0	0	0	0	0
17	Mujer	18	Solo estudio y no busco trabajo	Domicilio familiar	Universidad de León	Con padres	No	Ciencias de la Salud	Normofuncional (7-10 puntos)	1	0	Fiestas privadas	0	0	0	0	0	1	0	0	0	0	0
18	Mujer	18	Solo estudio y no busco trabajo	Domicilio familiar	Universidad de León	Con padres	No	Ciencias de la Salud	Normofuncional (7-10 puntos)	0	0		0	0	0	0	0	1	0	0	0	0	0
19	Mujer	19	Solo estudio y no busco trabajo	Domicilio familiar	Universidad de León	Con padres	Sí	Ciencias de la Salud	Disfuncional leve (4-6 puntos)	0	0	En la calle (Botellón)	0	0	0	0	0	1	0	0	0	0	0
20	Mujer	18	Solo estudio y no busco trabajo	Domicilio familiar	Universidad de León	Con padres	Sí	Ciencias de la Salud	Normofuncional (7-10 puntos)	1	0	Bar/Restaurante	0	0	0	0	0	1	0	0	0	0	0
21	Mujer	20	Solo estudio y no busco trabajo	Domicilio familiar	Universidad de León	Con padres	Sí	Ciencias de la Salud	Disfuncional grave (0-3 puntos)	0	0		0	0	0	0	0	0	0	1	0	1	1
22	Mujer	18	Solo estudio y no busco trabajo	Domicilio familiar	Universidad de León	Con padres	Sí	Ciencias de la Salud	Normofuncional (7-10 puntos)	1	0		0	0	0	0	0	1	0	0	0	0	0
23	Mujer	26	Solo estudio y no busco trabajo	Colegio Mayor / Residencia Universitaria	Universidad de León	Colegio Mayor / Residencia Universitaria	Sí	Ciencias de la Salud	Normofuncional (7-10 puntos)	1	0		0	0	0	0	0	1	0	0	0	0	0
24	Mujer	25	Solo estudio y no busco trabajo	Domicilio familiar	Universidad de León	Con padres	Sí	Ciencias de la Salud	Normofuncional (7-10 puntos)	0	0		0	0	0	0	0	1	0	0	0	0	0
25	Mujer	18	Solo estudio y no busco trabajo	Piso de alquiler	Universidad de León	Piso de alquiler	No	Ciencias de la Salud	Normofuncional (7-10 puntos)	0	0		0	0	0	0	0	1	0	0	0	0	0
26	Mujer	30	Estudio y trabajo a tiempo parcial	Piso de alquiler	Universidad de León	Piso de alquiler	Sí	Ciencias de la Salud	Normofuncional (7-10 puntos)	1	0		0	0	0	0	0	1	0	0	0	0	0
27	Mujer	18	Solo estudio y no busco trabajo	Domicilio familiar	Universidad de León	Con padres	Sí	Ciencias de la Salud	Normofuncional (7-10 puntos)	0	0		0	0	0	0	0	1	0	0	0	0	0
28	Mujer	18	Solo estudio y no busco trabajo	Colegio Mayor / Residencia Universitaria	Universidad de León	Colegio Mayor / Residencia Universitaria	No	Ciencias de la Salud	Disfuncional leve (4-6 puntos)	1	0		0	0	0	0	0	1	0	0	0	0	0
29	Mujer	18	Solo estudio y no busco trabajo	Domicilio familiar	Universidad de León	Con padres	Sí	Ciencias de la Salud	Normofuncional (7-10 puntos)	1	0	Bar/Restaurante	0	0	0	0	0	1	0	0	0	0	0
30	Mujer	21	Solo estudio y no busco trabajo	Piso de alquiler	Universidad de León	Piso de alquiler	Sí	Ciencias de la Salud	Normofuncional (7-10 puntos)	1	0		0	0	0	0	0	1	0	0	0	0	0
31	Mujer	19	Solo estudio y no busco trabajo	Colegio Mayor / Residencia Universitaria	Universidad de León	Colegio Mayor / Residencia Universitaria	No	Ciencias de la Salud	Normofuncional (7-10 puntos)	1	1	Fiestas privadas	0	0	0	0	0	1	0	0	0	0	0
32	Mujer	18	Solo estudio y no busco trabajo	Domicilio familiar	Universidad de León	Con padres	No	Ciencias de la Salud	Normofuncional (7-10 puntos)	1	0	Fiestas privadas	0	1	0	0	0	0	0	0	0	1	1
33	Mujer	20	Solo estudio y no busco trabajo	Colegio Mayor / Residencia Universitaria	Universidad de León	Colegio Mayor / Residencia Universitaria	Sí	Ciencias de la Salud	Normofuncional (7-10 puntos)	1	0	Bar/Restaurante	0	0	0	0	0	1	0	0	0	0	0
34	Mujer	18	Solo estudio y no busco trabajo	Colegio Mayor / Residencia Universitaria	Universidad de León	Colegio Mayor / Residencia Universitaria	Sí	Ciencias de la Salud	Normofuncional (7-10 puntos)	0	0		0	0	0	0	0	1	0	0	0	0	0
35	Mujer	19	Solo estudio y no busco trabajo	Piso de alquiler	Universidad de León	Piso de alquiler	No	Ciencias de la Salud	Disfuncional leve (4-6 puntos)	0	0		0	0	0	0	0	0	0	1	1	3	1
36	Mujer	18	Solo estudio y no busco trabajo	Otros	Universidad de León	Domicilio propio / Otros	No	Ciencias de la Salud	Normofuncional (7-10 puntos)	1	0		0	0	0	0	0	1	0	0	0	0	0
37	Mujer	18	Solo estudio y no busco trabajo	Piso de alquiler	Universidad de León	Piso de alquiler	Sí	Ciencias de la Salud	Normofuncional (7-10 puntos)	0	0		0	0	0	0	0	1	0	0	0	0	0
38	Mujer	20	Solo estudio y no busco trabajo	Colegio Mayor / Residencia Universitaria	Universidad de León	Colegio Mayor / Residencia Universitaria	Sí	Ciencias de la Salud	Normofuncional (7-10 puntos)	1	0	Bar/Restaurante	0	0	0	0	0	1	0	0	0	0	0
39	Mujer	18	Solo estudio y no busco trabajo	Piso de alquiler	Universidad de León	Piso de alquiler	Sí	Ciencias de la Salud	Normofuncional (7-10 puntos)	0	0	Bar/Restaurante	0	0	0	0	0	1	0	0	0	0	0
40	Mujer	18	Solo estudio y no busco trabajo	Domicilio familiar	Universidad de León	Con padres	Sí	Ciencias de la Salud	Normofuncional (7-10 puntos)	1	0	Bar/Restaurante	0	0	0	0	0	1	0	0	0	0	0
41	Mujer	18	Solo estudio y no busco trabajo	Domicilio familiar	Universidad de León	Con padres	Sí	Ciencias de la Salud	Normofuncional (7-10 puntos)	1	0	Fiestas privadas	0	0	0	0	0	1	0	0	0	0	0
42	Mujer	18	Solo estudio y no busco trabajo	Domicilio familiar	Universidad de León	Con padres	Sí	Ciencias de la Salud	Normofuncional (7-10 puntos)	0	0	Bar/Restaurante	0	0	0	0	0	0	0	0	1	1	1
43	Mujer	18	Solo estudio y no busco trabajo	Domicilio familiar	Universidad de León	Con padres	No	Ciencias de la Salud	Normofuncional (7-10 puntos)	1	0	Bar/Restaurante	0	0	0	0	0	1	0	0	0	0	0
44	Mujer	33	Solo estudio y no busco trabajo	Domicilio propio	Universidad de León	Domicilio propio / Otros	Sí	Ciencias de la Salud	Normofuncional (7-10 puntos)	0	0		0	0	0	0	0	1	0	0	0	0	0
45	Mujer	18	Solo estudio y no busco trabajo	Colegio Mayor / Residencia Universitaria	Universidad de León	Colegio Mayor / Residencia Universitaria	Sí	Ciencias de la Salud	Normofuncional (7-10 puntos)	1	0	Bar/Restaurante	0	0	0	0	0	1	0	0	0	0	0
46	Mujer	20	Solo estudio y no busco trabajo	Colegio Mayor / Residencia Universitaria	Universidad de León	Colegio Mayor / Residencia Universitaria	Sí	Ciencias de la Salud	Normofuncional (7-10 puntos)	1	0	Bar/Restaurante	0	0	0	0	0	1	0	0	0	0	0
47	Mujer	51	Solo estudio y no busco trabajo	Domicilio propio	Universidad de León	Domicilio propio / Otros	Sí	Ciencias de la Salud	Normofuncional (7-10 puntos)	1	0	Otros	0	0	0	0	0	1	0	0	0	0	0
48	Hombre	18	Solo estudio y no busco trabajo	Colegio Mayor / Residencia Universitaria	Universidad de León	Colegio Mayor / Residencia Universitaria	Sí	Ciencias de la Salud	Disfuncional leve (4-6 puntos)	0	0	Residencia Universitaria	0	0	0	0	0	1	0	0	0	0	0
49	Mujer	18	Solo estudio y no busco trabajo	Colegio Mayor / Residencia Universitaria	Universidad de León	Colegio Mayor / Residencia Universitaria	No	Ciencias de la Salud	Normofuncional (7-10 puntos)	1	0	Residencia Universitaria	0	0	0	0	0	1	0	0	0	0	0
50	Mujer	18	Solo estudio y no busco trabajo	Domicilio familiar	Universidad de León	Con padres	No	Ciencias de la Salud	Normofuncional (7-10 puntos)	1	1	Bar/Restaurante	0	0	0	0	0	1	0	0	0	0	0
51	Mujer	23	Solo estudio y no busco trabajo	Piso de alquiler	Universidad de León	Piso de alquiler	Sí	Ciencias de la Salud	Normofuncional (7-10 puntos)	1	0		0	0	0	0	0	1	0	0	0	0	0
52	Mujer	22	Solo estudio y no busco trabajo	Piso de alquiler	Universidad de León	Piso de alquiler	Sí	Ciencias de la Salud	Normofuncional (7-10 puntos)	1	0	Bar/Restaurante	0	0	0	0	0	1	0	0	0	0	0
53	Mujer	22	Estudio y busco trabajo	Piso de alquiler	Universidad de León	Piso de alquiler	Sí	Ciencias de la Salud	Normofuncional (7-10 puntos)	1	0		0	0	0	0	0	1	0	0	0	0	0
54	Mujer	28	Estudio y trabajo a tiempo completo	Domicilio propio	Universidad de León	Domicilio propio / Otros	Sí	Ciencias de la Salud	Normofuncional (7-10 puntos)	0	0		0	0	0	0	0	1	0	0	0	0	0
55	Hombre	18	Solo estudio y no busco trabajo	Colegio Mayor / Residencia Universitaria	Universidad de León	Colegio Mayor / Residencia Universitaria	No	Ciencias de la Salud	Normofuncional (7-10 puntos)	1	0	Residencia Universitaria	0	0	0	0	0	1	0	0	0	0	0
56	Mujer	18	Estudio y trabajo a tiempo parcial	Piso de alquiler	Universidad de León	Piso de alquiler	No	Ciencias de la Salud	Normofuncional (7-10 puntos)	1	0	Fiestas privadas	0	0	0	0	0	1	0	0	0	0	0
57	Mujer	18	Solo estudio y no busco trabajo	Otros	Universidad de León	Domicilio propio / Otros	No	Ciencias de la Salud	Normofuncional (7-10 puntos)	0	0	Bar/Restaurante	0	0	0	0	0	1	0	0	0	0	0
58	Mujer	19	Solo estudio y no busco trabajo	Piso de alquiler	Universidad de León	Piso de alquiler	Sí	Ciencias de la Salud	Normofuncional (7-10 puntos)	1	0	Bar/Restaurante	0	0	0	0	0	1	0	0	0	0	0
59	Mujer	18	Solo estudio y no busco trabajo	Piso de alquiler	Universidad de León	Piso de alquiler	Sí	Ciencias de la Salud	Normofuncional (7-10 puntos)	1	0	Bar/Restaurante	0	1	0	0	0	0	0	0	0	1	1
60	Mujer	18	Solo estudio y no busco trabajo	Domicilio familiar	Universidad de León	Con padres	Sí	Ciencias de la Salud	Normofuncional (7-10 puntos)	0	0	Bar/Restaurante	0	0	0	0	0	1	0	0	0	0	0
61	Mujer	18	Solo estudio y no busco trabajo	Piso de alquiler	Universidad de León	Piso de alquiler	Sí	Ciencias de la Salud	Disfuncional leve (4-6 puntos)	1	0		0	0	0	0	0	1	0	0	0	0	0
62	Mujer	19	Solo estudio y no busco trabajo	Domicilio familiar	Universidad de León	Con padres	No	Ciencias de la Salud	Normofuncional (7-10 puntos)	1	0		0	0	0	0	0	1	0	0	0	0	0
63	Mujer	19	Solo estudio y no busco trabajo	Domicilio familiar	Universidad de León	Con padres	Sí	Ciencias de la Salud	Normofuncional (7-10 puntos)	1	0	Bar/Restaurante	0	0	0	0	0	1	0	0	0	0	0
64	Mujer	19	Solo estudio y no busco trabajo	Piso de alquiler	Universidad de León	Piso de alquiler	Sí	Ciencias de la Salud	Normofuncional (7-10 puntos)	1	0	Fiestas privadas	0	1	0	0	0	0	0	0	1	2	1
65	Mujer	19	Solo estudio y no busco trabajo	Piso de alquiler	Universidad de León	Piso de alquiler	No	Ciencias de la Salud	Normofuncional (7-10 puntos)	1	0	Fiestas privadas	0	0	0	0	0	1	0	0	0	0	0
66	Mujer	19	Solo estudio y no busco trabajo	Piso de alquiler	Universidad de León	Piso de alquiler	Sí	Ciencias de la Salud	Normofuncional (7-10 puntos)	1	0	Fiestas privadas	0	0	0	0	0	1	0	0	0	0	0
67	Mujer	18	Solo estudio y no busco trabajo	Domicilio familiar	Universidad de León	Con padres	Sí	Ciencias de la Salud	Normofuncional (7-10 puntos)	0	0	Bar/Restaurante	0	0	0	0	0	1	0	0	0	0	0
68	Mujer	22	Solo estudio y no busco trabajo	Piso de alquiler	Universidad de León	Piso de alquiler	Sí	Ciencias de la Salud	Normofuncional (7-10 puntos)	0	0		0	0	0	0	0	1	0	0	0	0	0
69	Hombre	19	Solo estudio y no busco trabajo	Domicilio familiar	Universidad de León	Con padres	Sí	Ciencias de la Salud	Normofuncional (7-10 puntos)	1	0	Bar/Restaurante	0	0	0	0	0	0	1	0	0	1	1
70	Mujer	19	Estudio y trabajo a tiempo parcial	Domicilio familiar	Universidad de León	Con padres	Sí	Ciencias de la Salud	Normofuncional (7-10 puntos)	1	1	Bar/Restaurante	0	0	0	0	0	1	0	0	0	0	0
71	Mujer	18	Solo estudio y no busco trabajo	Piso de alquiler	Universidad de León	Piso de alquiler	Sí	Ciencias de la Salud	Normofuncional (7-10 puntos)	1	0	Fiestas privadas	0	0	0	0	0	1	0	0	0	0	0
72	Hombre	18	Solo estudio y no busco trabajo	Piso de alquiler	Universidad de León	Piso de alquiler	Sí	Ciencias de la Salud	Normofuncional (7-10 puntos)	1	1	En la calle (Botellón)	0	0	0	0	0	1	0	0	0	0	0
73	Mujer	18	Solo estudio y no busco trabajo	Colegio Mayor / Residencia Universitaria	Universidad de León	Colegio Mayor / Residencia Universitaria	Sí	Ciencias de la Salud	Normofuncional (7-10 puntos)	1	0	Residencia Universitaria	0	0	0	0	0	0	0	1	0	1	1
74	Mujer	20	Solo estudio y no busco trabajo	Colegio Mayor / Residencia Universitaria	Universidad de León	Colegio Mayor / Residencia Universitaria	Sí	Ciencias de la Salud	Normofuncional (7-10 puntos)	0	0		0	0	0	0	0	1	0	0	0	0	0
75	Mujer	26	Estudio y busco trabajo	Domicilio familiar	Universidad de León	Con padres	Sí	Ciencias de la Salud	Normofuncional (7-10 puntos)	0	0		0	0	0	0	0	1	0	0	0	0	0
76	Mujer	18	Solo estudio y no busco trabajo	Colegio Mayor / Residencia Universitaria	Universidad de León	Colegio Mayor / Residencia Universitaria	No	Ciencias de la Salud	Normofuncional (7-10 puntos)	1	1	Residencia Universitaria	0	0	0	0	0	0	0	0	1	1	1
77	Mujer	19	Estudio y trabajo a tiempo parcial	Piso de alquiler	Universidad de León	Piso de alquiler	Sí	Ciencias de la Salud	Normofuncional (7-10 puntos)	1	0	En la calle (Botellón)	0	0	0	0	0	1	0	0	0	0	0
78	Mujer	21	Solo estudio y no busco trabajo	Domicilio familiar	Universidad de León	Con padres	Sí	Ciencias de la Salud	Disfuncional leve (4-6 puntos)	1	1		0	0	0	0	0	1	0	0	0	0	0
79	Hombre	18	Solo estudio y no busco trabajo	Piso de alquiler	Universidad de León	Piso de alquiler	Sí	Ciencias de la Salud	Normofuncional (7-10 puntos)	0	0		0	0	0	0	0	1	0	0	0	0	0
80	Mujer	25	Solo estudio y no busco trabajo	Domicilio familiar	Universidad de León	Con padres	Sí	Ciencias de la Salud	Normofuncional (7-10 puntos)	1	0	Bar/Restaurante	0	0	0	0	0	1	0	0	0	0	0
81	Mujer	20	Estudio y trabajo a tiempo parcial	Domicilio familiar	Universidad de León	Con padres	Sí	Ciencias de la Salud	Normofuncional (7-10 puntos)	1	1		0	0	0	0	0	1	0	0	0	0	0
82	Hombre	18	Estudio y trabajo a tiempo parcial	Piso de alquiler	Universidad de León	Piso de alquiler	Sí	Ciencias de la Salud	Normofuncional (7-10 puntos)	0	0	Bar/Restaurante	0	0	0	0	0	1	0	0	0	0	0
83	Mujer	18	Solo estudio y no busco trabajo	Domicilio familiar	Universidad de León	Con padres	No	Ciencias de la Salud	Disfuncional grave (0-3 puntos)	1	0	Fiestas privadas	0	0	0	0	0	0	0	0	1	1	1
84	Hombre	18	Solo estudio y no busco trabajo	Piso de alquiler	Universidad de León	Piso de alquiler	Sí	Ciencias de la Salud	Disfuncional leve (4-6 puntos)	0	1	Fiestas privadas	0	0	0	0	0	0	0	0	1	1	1
85	Hombre	21	Estudio y busco trabajo	Domicilio familiar	Universidad de León	Con padres	Sí	Ciencias de la Salud	Normofuncional (7-10 puntos)	1	1	Bar/Restaurante	0	0	0	0	0	1	0	0	0	0	0
86	Mujer	22	Solo estudio y no busco trabajo	Piso de alquiler	Universidad de León	Piso de alquiler	Sí	Ciencias de la Salud	Disfuncional leve (4-6 puntos)	0	0	Bar/Restaurante	0	0	0	0	0	1	0	0	0	0	0
87	Mujer	21	Solo estudio y no busco trabajo	Domicilio familiar	Universidad de León	Con padres	Sí	Ciencias de la Salud	Normofuncional (7-10 puntos)	1	1		0	0	0	0	0	1	0	0	0	0	0
88	Mujer	18	Solo estudio y no busco trabajo	Domicilio familiar	Universidad de León	Con padres	No	Ciencias de la Salud	Disfuncional leve (4-6 puntos)	1	0	Fiestas privadas	0	0	0	0	0	1	0	0	0	0	0
89	Mujer	19	Solo estudio y no busco trabajo	Piso de alquiler	Universidad de León	Piso de alquiler	Sí	Ciencias de la Salud	Normofuncional (7-10 puntos)	1	1		0	0	0	0	0	1	0	0	0	0	0
90	Mujer	18	Solo estudio y no busco trabajo	Piso de alquiler	Universidad de León	Piso de alquiler	Sí	Ciencias de la Salud	Normofuncional (7-10 puntos)	1	0	Bar/Restaurante	0	0	0	0	0	1	0	0	0	0	0
91	Hombre	18	Solo estudio y no busco trabajo	Piso de alquiler	Universidad de León	Piso de alquiler	Sí	Ciencias de la Salud	Normofuncional (7-10 puntos)	0	0	Bar/Restaurante	0	0	0	0	0	1	0	0	0	0	0
92	Mujer	23	Estudio y trabajo a tiempo parcial	Piso de alquiler	Universidad de León	Piso de alquiler	Sí	Ciencias de la Salud	Normofuncional (7-10 puntos)	1	1	Fiestas privadas	0	0	0	0	0	0	0	0	1	1	1
93	Mujer	20	Estudio y busco trabajo	Piso de alquiler	Universidad de León	Piso de alquiler	Sí	Ciencias de la Salud	Disfuncional grave (0-3 puntos)	1	1	Fiestas privadas	0	0	0	0	0	1	0	0	0	0	0
94	Mujer	18	Solo estudio y no busco trabajo	Domicilio familiar	Universidad de León	Con padres	Sí	Ciencias de la Salud	Normofuncional (7-10 puntos)	1	0	Fiestas privadas	0	0	0	0	0	1	0	0	0	0	0
95	Mujer	21	Solo estudio y no busco trabajo	Domicilio familiar	Universidad de León	Con padres	Sí	Ciencias de la Salud	Normofuncional (7-10 puntos)	0	0	Fiestas privadas	0	0	0	0	0	1	0	0	0	0	0
96	Hombre	32	Estudio y trabajo a tiempo completo	Domicilio familiar	Universidad de León	Con padres	Sí	Ciencias de la Salud	Normofuncional (7-10 puntos)	1	1	Fiestas privadas	0	0	0	0	0	1	0	0	0	0	0
97	Mujer	19	Solo estudio y no busco trabajo	Domicilio familiar	Universidad de León	Con padres	No	Ciencias de la Salud	Normofuncional (7-10 puntos)	1	0		0	0	0	0	0	1	0	0	0	0	0
98	Mujer	19	Solo estudio y no busco trabajo	Domicilio familiar	Universidad de León	Con padres	Sí	Ciencias de la Salud	Normofuncional (7-10 puntos)	1	1	Bar/Restaurante	0	0	0	0	0	1	0	0	0	0	0
99	Mujer	22	Solo estudio y no busco trabajo	Piso de alquiler	Universidad de León	Piso de alquiler	Sí	Ciencias de la Salud	Normofuncional (7-10 puntos)	0	0		0	0	0	0	0	1	0	0	0	0	0
100	Mujer	19	Solo estudio y no busco trabajo	Piso de alquiler	Universidad de León	Piso de alquiler	Sí	Ciencias de la Salud	Normofuncional (7-10 puntos)	1	1	Fiestas privadas	0	0	0	0	0	1	0	0	0	0	0
101	Mujer	18	Solo estudio y no busco trabajo	Domicilio familiar	Universidad de León	Con padres	Sí	Ciencias de la Salud	Normofuncional (7-10 puntos)	0	0		0	0	0	0	0	1	0	0	0	0	0
102	Mujer	18	Solo estudio y no busco trabajo	Piso de alquiler	Universidad de León	Piso de alquiler	Sí	Ciencias de la Salud	Normofuncional (7-10 puntos)	0	0	Bar/Restaurante	0	0	0	0	0	0	1	0	0	1	1
103	Mujer	18	Solo estudio y no busco trabajo	Domicilio familiar	Universidad de León	Con padres	Sí	Ciencias de la Salud	Disfuncional grave (0-3 puntos)	0	0		0	0	0	0	0	1	0	0	0	0	0
104	Mujer	19	Estudio y trabajo a tiempo parcial	Piso de alquiler	Universidad de León	Piso de alquiler	Sí	Ciencias de la Salud	Normofuncional (7-10 puntos)	1	0	En la calle (Botellón)	0	1	0	0	0	0	0	0	0	1	1
105	Mujer	18	Solo estudio y no busco trabajo	Domicilio familiar	Universidad de León	Con padres	No	Ciencias de la Salud	Normofuncional (7-10 puntos)	0	0	En la calle (Botellón)	0	0	0	0	0	1	0	0	0	0	0
106	Mujer	18	Solo estudio y no busco trabajo	Domicilio familiar	Universidad de León	Con padres	Sí	Ciencias de la Salud	Normofuncional (7-10 puntos)	0	0		0	0	0	0	0	1	0	0	0	0	0
107	Mujer	18	Solo estudio y no busco trabajo	Piso de alquiler	Universidad de León	Piso de alquiler	Sí	Ciencias de la Salud	Normofuncional (7-10 puntos)	1	0	En la calle (Botellón)	0	0	0	0	0	1	0	0	0	0	0
108	Mujer	18	Estudio y busco trabajo	Domicilio familiar	Universidad de León	Con padres	Sí	Ciencias de la Salud	Normofuncional (7-10 puntos)	1	0	Bar/Restaurante	0	1	0	0	0	0	0	0	0	1	1
109	Mujer	18	Solo estudio y no busco trabajo	Domicilio familiar	Universidad de León	Con padres	Sí	Ciencias de la Salud	Normofuncional (7-10 puntos)	0	0		0	0	0	0	0	1	0	0	0	0	0
110	Mujer	18	Solo estudio y no busco trabajo	Domicilio familiar	Universidad de León	Con padres	No	Ciencias de la Salud	Normofuncional (7-10 puntos)	1	0		0	0	0	0	0	1	0	0	0	0	0
111	Mujer	24	Estudio y busco trabajo	Piso de alquiler	Universidad de León	Piso de alquiler	Sí	Ciencias de la Salud	Normofuncional (7-10 puntos)	0	0		0	0	0	0	0	1	0	0	0	0	0
112	Mujer	20	Solo estudio y no busco trabajo	Domicilio familiar	Universidad de León	Con padres	Sí	Ciencias de la Salud	Normofuncional (7-10 puntos)	0	0	Fiestas privadas	0	0	0	0	0	0	0	1	0	1	1
113	Mujer	28	Solo estudio y no busco trabajo	Piso de alquiler	Universidad de León	Piso de alquiler	Sí	Ciencias de la Salud	Disfuncional leve (4-6 puntos)	0	0		0	0	0	0	0	1	0	0	0	0	0
114	Mujer	32	Estudio y trabajo a tiempo parcial	Domicilio propio	Universidad de León	Domicilio propio / Otros	Sí	Ciencias de la Salud	Disfuncional grave (0-3 puntos)	0	0		0	0	0	0	0	1	0	0	0	0	0
115	Mujer	18	Solo estudio y no busco trabajo	Domicilio familiar	Universidad de León	Con padres	No	Ciencias de la Salud	Normofuncional (7-10 puntos)	1	0	Bar/Restaurante	0	0	0	0	0	1	0	0	0	0	0
116	Mujer	18	Solo estudio y no busco trabajo	Piso de alquiler	Universidad de León	Piso de alquiler	Sí	Ciencias de la Salud	Normofuncional (7-10 puntos)	1	0	Bar/Restaurante	0	0	0	0	0	1	0	0	0	0	0
117	Mujer	18	Solo estudio y no busco trabajo	Otros	Universidad de León	Domicilio propio / Otros	No	Ciencias de la Salud	Normofuncional (7-10 puntos)	0	0	Bar/Restaurante	0	0	0	0	0	1	0	0	0	0	0
118	Mujer	18	Solo estudio y no busco trabajo	Domicilio familiar	Universidad de León	Con padres	No	Ciencias de la Salud	Normofuncional (7-10 puntos)	1	1	Residencia Universitaria	0	0	0	0	0	1	0	0	0	0	0
119	Mujer	18	Solo estudio y no busco trabajo	Piso de alquiler	Universidad de León	Piso de alquiler	Sí	Ciencias de la Salud	Normofuncional (7-10 puntos)	0	0	Bar/Restaurante	0	0	0	0	0	1	0	0	0	0	0
120	Mujer	19	Solo estudio y no busco trabajo	Domicilio familiar	Universidad de Vigo	Con padres	Sí	Ciencias Sociales y jurídicas	Disfuncional grave (0-3 puntos)	1	0		0	0	0	0	0	1	0	0	0	0	0
121	Hombre	18	Solo estudio y no busco trabajo	Colegio Mayor / Residencia Universitaria	Universidad de Vigo	Colegio Mayor / Residencia Universitaria	Sí	Ingenierías y Arquitecturas	Normofuncional (7-10 puntos)	1	0	Residencia Universitaria	0	0	0	0	0	1	0	0	0	0	0
122	Mujer	19	Solo estudio y no busco trabajo	Domicilio familiar	Universidad de Vigo	Con padres	Sí	Arte y Humanidades	Normofuncional (7-10 puntos)	0	0		0	0	0	0	0	1	0	0	0	0	0
123	Mujer	21	Estudio y trabajo a tiempo parcial	Domicilio propio	Universidad de Vigo	Domicilio propio / Otros	Sí	Arte y Humanidades	Disfuncional grave (0-3 puntos)	0	0		0	1	0	0	0	0	0	0	0	1	1
124	Mujer	18	Solo estudio y no busco trabajo	Piso de alquiler	Universidad de Vigo	Piso de alquiler	Sí	Ciencias Sociales y jurídicas	Normofuncional (7-10 puntos)	0	0		0	0	0	0	0	0	1	0	0	1	1
125	Mujer	19	Solo estudio y no busco trabajo	Piso de alquiler	Universidad de Vigo	Piso de alquiler	Sí	Ingenierías y Arquitecturas	Normofuncional (7-10 puntos)	0	0	Bar/Restaurante	0	0	0	0	0	1	0	0	0	0	0
126	Hombre	22	Estudio y trabajo a tiempo parcial	Piso de alquiler	Universidad de Vigo	Piso de alquiler	Sí	Ingenierías y Arquitecturas	Disfuncional grave (0-3 puntos)	1	1	Bar/Restaurante	0	0	0	0	0	1	0	0	0	0	0
127	Mujer	19	Solo estudio y no busco trabajo	Domicilio familiar	Universidad de Vigo	Con padres	Sí	Ciencias Sociales y jurídicas	Disfuncional grave (0-3 puntos)	0	0		0	0	0	0	0	0	1	0	1	2	1
128	Hombre	18	Estudio y trabajo a tiempo parcial	Piso de alquiler	Universidad de Vigo	Piso de alquiler	Sí	Ingenierías y Arquitecturas	Normofuncional (7-10 puntos)	1	0	Bar/Restaurante	0	1	0	0	0	0	0	0	0	1	1
129	Hombre	19	Estudio y busco trabajo	Domicilio familiar	Universidad de Vigo	Con padres	Sí	Ingenierías y Arquitecturas	Disfuncional grave (0-3 puntos)	1	0	Otros	0	0	0	0	0	0	0	1	0	1	1
130	Mujer	19	Solo estudio y no busco trabajo	Domicilio familiar	Universidad de Vigo	Con padres	Sí	Ciencias	Normofuncional (7-10 puntos)	0	0	Otros	0	0	0	0	0	1	0	0	0	0	0
131	Mujer	20	Estudio y trabajo a tiempo parcial	Colegio Mayor / Residencia Universitaria	Universidad de Vigo	Colegio Mayor / Residencia Universitaria	Sí	Ciencias Sociales y jurídicas	Normofuncional (7-10 puntos)	0	0		0	0	0	0	0	1	0	0	0	0	0
132	Mujer	18	Solo estudio y no busco trabajo	Piso de alquiler	Universidad de Vigo	Piso de alquiler	Sí	Arte y Humanidades	Normofuncional (7-10 puntos)	1	1	Bar/Restaurante	0	0	0	0	0	1	0	0	0	0	0
133	Mujer	18	Solo estudio y no busco trabajo	Piso de alquiler	Universidad de Vigo	Piso de alquiler	No	Arte y Humanidades	Normofuncional (7-10 puntos)	1	0	Fiestas privadas	0	0	0	0	0	1	0	0	0	0	0
134	Mujer	18	Solo estudio y no busco trabajo	Piso de alquiler	Universidad de Vigo	Piso de alquiler	Sí	Arte y Humanidades	Normofuncional (7-10 puntos)	1	0	Bar/Restaurante	0	0	0	0	0	1	0	0	0	0	0
135	Mujer	22	Estudio y busco trabajo	Otros	Universidad de Vigo	Domicilio propio / Otros	Sí	Ciencias de la Salud	Normofuncional (7-10 puntos)	1	0	Bar/Restaurante	0	0	0	0	0	1	0	0	0	0	0
136	Mujer	18	Solo estudio y no busco trabajo	Colegio Mayor / Residencia Universitaria	Universidad de Vigo	Colegio Mayor / Residencia Universitaria	Sí	Arte y Humanidades	Normofuncional (7-10 puntos)	0	0	Bar/Restaurante	0	0	0	0	0	1	0	0	0	0	0
137	Mujer	18	Solo estudio y no busco trabajo	Domicilio familiar	Universidad de Vigo	Con padres	Sí	Ciencias Sociales y jurídicas	Disfuncional leve (4-6 puntos)	1	0	Fiestas privadas	0	0	0	0	0	0	0	0	1	1	1
138	Hombre	20	Solo estudio y no busco trabajo	Domicilio familiar	Universidad de Vigo	Con padres	Sí	Ciencias de la Salud	Normofuncional (7-10 puntos)	0	0		0	0	0	0	0	1	0	0	0	0	0
139	Mujer	18	Solo estudio y no busco trabajo	Colegio Mayor / Residencia Universitaria	Universidad de Vigo	Colegio Mayor / Residencia Universitaria	Sí	Ciencias Sociales y jurídicas	Normofuncional (7-10 puntos)	1	0		0	0	0	0	0	1	0	0	0	0	0
140	Mujer	18	Solo estudio y no busco trabajo	Domicilio familiar	Universidad de Vigo	Con padres	Sí	Ciencias de la Salud	Normofuncional (7-10 puntos)	0	0		0	1	0	0	0	0	0	0	0	1	1
141	Hombre	23	Solo estudio y no busco trabajo	Piso de alquiler	Universidad de Vigo	Piso de alquiler	Sí	Ciencias Sociales y jurídicas	Normofuncional (7-10 puntos)	1	0	Bar/Restaurante	0	0	0	0	0	1	0	0	0	0	0
142	Mujer	18	Estudio y busco trabajo	Domicilio familiar	Universidad de Vigo	Con padres	Sí	Ciencias	Disfuncional grave (0-3 puntos)	0	0		0	0	0	0	0	1	0	0	0	0	0
143	Mujer	18	Solo estudio y no busco trabajo	Piso de alquiler	Universidad de Vigo	Piso de alquiler	No	Ciencias de la Salud	Normofuncional (7-10 puntos)	1	0	Fiestas privadas	0	0	0	0	0	1	0	0	0	0	0
144	Mujer	26	Estudio y busco trabajo	Domicilio familiar	Universidad de Vigo	Con padres	Sí	Ciencias de la Salud	Normofuncional (7-10 puntos)	1	0		0	0	0	0	0	0	0	0	1	1	1
145	Mujer	18	Estudio y busco trabajo	Domicilio familiar	Universidad de Vigo	Con padres	Sí	Ciencias Sociales y jurídicas	Normofuncional (7-10 puntos)	1	0	En la calle (Botellón)	0	0	0	0	0	1	0	0	0	0	0
146	Mujer	18	Solo estudio y no busco trabajo	Domicilio familiar	Universidad de Vigo	Con padres	Sí	Ciencias Sociales y jurídicas	Normofuncional (7-10 puntos)	1	0		0	0	0	0	0	1	0	0	0	0	0
147	Mujer	20	Estudio y busco trabajo	Colegio Mayor / Residencia Universitaria	Universidad de Vigo	Colegio Mayor / Residencia Universitaria	Sí	Ciencias Sociales y jurídicas	Disfuncional grave (0-3 puntos)	1	0		0	0	0	0	0	1	0	0	0	0	0
148	Mujer	22	Solo estudio y no busco trabajo	Piso de alquiler	Universidad de Vigo	Piso de alquiler	No	Ciencias de la Salud	Disfuncional leve (4-6 puntos)	1	0	Bar/Restaurante	0	0	0	0	0	1	0	0	0	0	0
149	Mujer	19	Solo estudio y no busco trabajo	Domicilio familiar	Universidad de Vigo	Con padres	Sí	Ciencias	Normofuncional (7-10 puntos)	0	0	Fiestas privadas	0	0	0	0	0	0	0	1	1	2	1
150	Hombre	21	Estudio y busco trabajo	Colegio Mayor / Residencia Universitaria	Universidad de Vigo	Colegio Mayor / Residencia Universitaria	Sí	Ciencias Sociales y jurídicas	Normofuncional (7-10 puntos)	0	0		0	1	0	0	0	0	0	0	1	2	1
151	Mujer	18	Solo estudio y no busco trabajo	Domicilio familiar	Universidad de Vigo	Con padres	Sí	Ciencias Sociales y jurídicas	Normofuncional (7-10 puntos)	1	0		0	0	0	0	0	1	0	0	0	0	0
152	Mujer	23	Solo estudio y no busco trabajo	Domicilio familiar	Universidad de Vigo	Con padres	Sí	Ciencias de la Salud	Normofuncional (7-10 puntos)	0	0	Otros	0	0	0	0	0	1	0	0	0	0	0
153	Mujer	18	Solo estudio y no busco trabajo	Domicilio familiar	Universidad de Vigo	Con padres	Sí	Ingenierías y Arquitecturas	Disfuncional leve (4-6 puntos)	1	0	Fiestas privadas	0	0	0	0	0	1	0	0	0	0	0
154	Hombre	21	Solo estudio y no busco trabajo	Piso de alquiler	Universidad de Vigo	Piso de alquiler	Sí	Ciencias Sociales y jurídicas	Normofuncional (7-10 puntos)	1	0		0	0	0	0	0	1	0	0	0	0	0
155	Hombre	19	Solo estudio y no busco trabajo	Domicilio familiar	Universidad de Vigo	Con padres	No	Ciencias	Normofuncional (7-10 puntos)	0	0		0	0	0	0	0	0	1	0	0	1	1
156	Mujer	19	Solo estudio y no busco trabajo	Domicilio familiar	Universidad de Jaén	Con padres	Sí	Ciencias de la Salud	Normofuncional (7-10 puntos)	0	0	En la calle (Botellón)	0	0	0	0	0	1	0	0	0	0	0
157	Mujer	23	Solo estudio y no busco trabajo	Piso de alquiler	Universidad de Jaén	Piso de alquiler	Sí	Ciencias Sociales y jurídicas	Normofuncional (7-10 puntos)	0	0	Fiestas privadas	0	0	0	0	0	0	0	0	1	1	1
158	Hombre	27	Estudio y busco trabajo	Domicilio familiar	Universidad de Jaén	Con padres	Sí	Ingenierías y Arquitecturas	Normofuncional (7-10 puntos)	1	1	En la calle (Botellón)	0	0	0	0	0	0	1	0	0	1	1
159	Hombre	21	Solo estudio y no busco trabajo	Domicilio familiar	Universidad de Jaén	Con padres	Sí	Ingenierías y Arquitecturas	Disfuncional grave (0-3 puntos)	1	1	Fiestas privadas	0	0	0	0	0	1	0	0	0	0	0
160	Hombre	19	Estudio y busco trabajo	Domicilio familiar	Universidad de Jaén	Con padres	Sí	Ciencias	Normofuncional (7-10 puntos)	0	0	En la calle (Botellón)	0	0	0	0	0	1	0	0	0	0	0
161	Hombre	19	Solo estudio y no busco trabajo	Domicilio familiar	Universidad de Jaén	Con padres	Sí	Ingenierías y Arquitecturas	Normofuncional (7-10 puntos)	1	0	Bar/Restaurante	0	0	0	0	0	1	0	0	0	0	0
162	Hombre	22	Estudio y trabajo a tiempo parcial	Piso de alquiler	Universidad de Jaén	Piso de alquiler	No	Ciencias	Normofuncional (7-10 puntos)	1	0	Bar/Restaurante	0	1	0	0	0	0	0	0	0	1	1
163	Mujer	26	Estudio y busco trabajo	Domicilio familiar	Universidad de Jaén	Con padres	No	Ciencias de la Salud	Disfuncional grave (0-3 puntos)	1	1	Otros	0	0	0	0	0	1	0	0	0	0	0
164	Mujer	18	Solo estudio y no busco trabajo	Domicilio familiar	Universidad de Jaén	Con padres	No	Ciencias de la Salud	Disfuncional grave (0-3 puntos)	1	1	En la calle (Botellón)	0	0	0	0	0	1	0	0	0	0	0
165	Mujer	18	Solo estudio y no busco trabajo	Domicilio familiar	Universidad de Jaén	Con padres	Sí	Ciencias	Normofuncional (7-10 puntos)	1	0		0	0	0	0	0	1	0	0	0	0	0
166	Mujer	19	Solo estudio y no busco trabajo	Domicilio familiar	Universidad de Jaén	Con padres	Sí	Ciencias Sociales y jurídicas	Normofuncional (7-10 puntos)	1	1	En la calle (Botellón)	0	0	0	0	0	1	0	0	0	0	0
167	Mujer	18	Solo estudio y no busco trabajo	Domicilio familiar	Universidad de Jaén	Con padres	Sí	Ciencias Sociales y jurídicas	Normofuncional (7-10 puntos)	0	0	En la calle (Botellón)	0	0	0	0	0	0	0	1	0	1	1
168	Hombre	22	Solo estudio y no busco trabajo	Piso de alquiler	Universidad de Jaén	Piso de alquiler	No	Ciencias	Normofuncional (7-10 puntos)	1	0		0	0	0	0	0	0	1	0	0	1	1
169	Hombre	18	Solo estudio y no busco trabajo	Domicilio familiar	Universidad de Jaén	Con padres	No	Ciencias de la Salud	Normofuncional (7-10 puntos)	0	0	Bar/Restaurante	0	1	0	0	0	0	0	0	0	1	1
170	Mujer	19	Solo estudio y no busco trabajo	Domicilio familiar	Universidad de Jaén	Con padres	Sí	Ciencias Sociales y jurídicas	Normofuncional (7-10 puntos)	0	0	En la calle (Botellón)	0	0	0	0	0	1	0	0	0	0	0
171	Mujer	20	Solo estudio y no busco trabajo	Domicilio familiar	Universidad de Jaén	Con padres	No	Arte y Humanidades	Normofuncional (7-10 puntos)	0	0	Fiestas privadas	0	0	0	0	0	1	0	0	0	0	0
172	Mujer	21	Solo estudio y no busco trabajo	Domicilio familiar	Universidad de Jaén	Con padres	No	Ingenierías y Arquitecturas	Normofuncional (7-10 puntos)	1	1		0	0	0	0	0	1	0	0	0	0	0
173	Mujer	18	Solo estudio y no busco trabajo	Piso de alquiler	Universidad de Jaén	Piso de alquiler	Sí	Ciencias Sociales y jurídicas	Normofuncional (7-10 puntos)	0	0		0	0	0	0	0	1	0	0	0	0	0
174	Hombre	18	Estudio y busco trabajo	Piso de alquiler	Universidad de Jaén	Piso de alquiler	No	Ingenierías y Arquitecturas	Normofuncional (7-10 puntos)	0	0	Bar/Restaurante	0	0	0	0	0	1	0	0	0	0	0
175	Hombre	19	Estudio y trabajo a tiempo parcial	Domicilio familiar	Universidad de Vigo	Con padres	No	Ciencias	Disfuncional grave (0-3 puntos)	1	1	En la calle (Botellón)	0	0	0	0	0	1	0	0	0	0	0
176	Mujer	20	Estudio y busco trabajo	Piso de alquiler	Universidad de Jaén	Piso de alquiler	Sí	Ciencias Sociales y jurídicas	Normofuncional (7-10 puntos)	1	0	Bar/Restaurante	0	1	0	0	0	0	0	0	0	1	1
177	Mujer	53	Estudio y trabajo a tiempo completo	Domicilio propio	Universidad de Jaén	Domicilio propio / Otros	Sí	Ciencias Sociales y jurídicas	Normofuncional (7-10 puntos)	1	0		0	0	0	0	0	1	0	0	0	0	0
178	Hombre	18	Solo estudio y no busco trabajo	Domicilio familiar	Universidad de Jaén	Con padres	Sí	Arte y Humanidades	Normofuncional (7-10 puntos)	0	0		0	0	0	0	0	0	0	1	0	1	1
179	Mujer	21	Estudio y trabajo a tiempo parcial	Domicilio familiar	Universidad de Jaén	Con padres	Sí	Ciencias Sociales y jurídicas	Normofuncional (7-10 puntos)	0	0		0	1	0	0	0	0	0	0	0	1	1
180	Mujer	18	Solo estudio y no busco trabajo	Domicilio familiar	Universidad de Jaén	Con padres	Sí	Arte y Humanidades	Normofuncional (7-10 puntos)	0	1	Fiestas privadas	0	0	0	0	0	1	0	0	0	0	0
181	Mujer	20	Solo estudio y no busco trabajo	Domicilio familiar	Universidad de Jaén	Con padres	Sí	Ciencias Sociales y jurídicas	Normofuncional (7-10 puntos)	0	0		0	0	0	0	0	1	0	0	0	0	0
182	Mujer	19	Solo estudio y no busco trabajo	Domicilio familiar	Universidad de Jaén	Con padres	No	Ciencias de la Salud	Normofuncional (7-10 puntos)	0	0		0	0	0	0	0	1	0	0	0	0	0
183	Hombre	18	Solo estudio y no busco trabajo	Domicilio familiar	Universidad de Jaén	Con padres	Sí	Ingenierías y Arquitecturas	Disfuncional leve (4-6 puntos)	0	0		0	0	0	0	0	1	0	0	0	0	0
184	Mujer	21	Estudio y busco trabajo	Domicilio familiar	Universidad de Jaén	Con padres	Sí	Ciencias Sociales y jurídicas	Normofuncional (7-10 puntos)	1	0	En la calle (Botellón)	0	0	0	0	0	0	0	0	1	1	1
185	Mujer	19	Solo estudio y no busco trabajo	Colegio Mayor / Residencia Universitaria	Universidad de Jaén	Colegio Mayor / Residencia Universitaria	Sí	Ciencias de la Salud	Normofuncional (7-10 puntos)	0	0		0	0	0	0	0	1	0	0	0	0	0
186	Hombre	18	Estudio y busco trabajo	Piso de alquiler	Universidad de Jaén	Piso de alquiler	Sí	Ingenierías y Arquitecturas	Disfuncional leve (4-6 puntos)	1	1	Residencia Universitaria	0	0	0	0	0	1	0	0	0	0	0
187	Hombre	19	Solo estudio y no busco trabajo	Domicilio familiar	Universidad de Jaén	Con padres	Sí	Ciencias Sociales y jurídicas	Normofuncional (7-10 puntos)	0	0		0	0	0	0	0	0	0	0	1	1	1
188	Mujer	22	Estudio y busco trabajo	Domicilio familiar	Universidad de Vigo	Con padres	Sí	Ciencias de la Salud	Normofuncional (7-10 puntos)	1	0	Bar/Restaurante	0	0	0	0	0	1	0	0	0	0	0
189	Hombre	20	Solo estudio y no busco trabajo	Domicilio familiar	Universidad de Vigo	Con padres	No	Ciencias Sociales y jurídicas	Normofuncional (7-10 puntos)	0	0		0	0	0	0	0	1	0	0	0	0	0
190	Mujer	23	Estudio y busco trabajo	Piso de alquiler	Universidad de Vigo	Piso de alquiler	Sí	Ciencias de la Salud	Normofuncional (7-10 puntos)	0	0		0	0	0	0	0	0	0	0	1	1	1
191	Mujer	18	Solo estudio y no busco trabajo	Colegio Mayor / Residencia Universitaria	Universidad de Vigo	Colegio Mayor / Residencia Universitaria	Sí	Ciencias Sociales y jurídicas	Normofuncional (7-10 puntos)	0	0		0	0	0	0	0	0	0	0	1	1	1
192	Mujer	18	Estudio y busco trabajo	Piso de alquiler	Universidad de Vigo	Piso de alquiler	Sí	Ciencias Sociales y jurídicas	Disfuncional leve (4-6 puntos)	1	1	Bar/Restaurante	0	0	0	0	0	1	0	0	0	0	0
193	Mujer	19	Estudio y busco trabajo	Domicilio familiar	Universidad de Vigo	Con padres	Sí	Ciencias Sociales y jurídicas	Normofuncional (7-10 puntos)	0	0	Fiestas privadas	0	1	0	1	0	0	0	1	0	3	1
194	Mujer	18	Solo estudio y no busco trabajo	Domicilio familiar	Universidad de Vigo	Con padres	Sí	Ciencias	Normofuncional (7-10 puntos)	0	0	Bar/Restaurante	0	0	0	0	0	1	0	0	0	0	0
195	Hombre	18	Solo estudio y no busco trabajo	Domicilio familiar	Universidad de Vigo	Con padres	Sí	Ingenierías y Arquitecturas	Normofuncional (7-10 puntos)	0	0	En la calle (Botellón)	0	0	0	0	0	1	0	0	0	0	0
196	Mujer	18	Solo estudio y no busco trabajo	Colegio Mayor / Residencia Universitaria	Universidad de Vigo	Colegio Mayor / Residencia Universitaria	Sí	Ciencias Sociales y jurídicas	Normofuncional (7-10 puntos)	1	0	Bar/Restaurante	0	0	0	0	0	1	0	0	0	0	0
197	Mujer	19	Solo estudio y no busco trabajo	Domicilio familiar	Universidad de Vigo	Con padres	Sí	Ciencias de la Salud	Normofuncional (7-10 puntos)	0	0	Fiestas privadas	0	0	0	0	0	0	0	0	1	1	1
198	Hombre	19	Solo estudio y no busco trabajo	Piso de alquiler	Universidad de Vigo	Piso de alquiler	No	Arte y Humanidades	Disfuncional grave (0-3 puntos)	1	0	Otros	0	1	0	0	0	0	0	1	1	3	1
199	Hombre	26	Estudio y trabajo a tiempo parcial	Piso de alquiler	Universidad de Vigo	Piso de alquiler	Sí	Ciencias de la Salud	Normofuncional (7-10 puntos)	0	0		0	0	0	0	0	1	0	0	0	0	0
200	Mujer	27	Solo estudio y no busco trabajo	Piso de alquiler	Universidad de Vigo	Piso de alquiler	Sí	Arte y Humanidades	Normofuncional (7-10 puntos)	0	0	Fiestas privadas	0	0	0	0	0	1	0	0	0	0	0
201	Hombre	19	Solo estudio y no busco trabajo	Piso de alquiler	Universidad de Vigo	Piso de alquiler	Sí	Ciencias Sociales y jurídicas	Normofuncional (7-10 puntos)	1	1	Fiestas privadas	0	0	0	0	0	1	0	0	0	1	1
202	Mujer	25	Estudio y busco trabajo	Piso de alquiler	Universidad de Vigo	Piso de alquiler	Sí	Ciencias Sociales y jurídicas	Disfuncional leve (4-6 puntos)	0	0	Bar/Restaurante	0	0	0	0	0	1	0	0	0	0	0
203	Mujer	18	Estudio y trabajo a tiempo parcial	Piso de alquiler	Universidad de Vigo	Piso de alquiler	Sí	Arte y Humanidades	Normofuncional (7-10 puntos)	1	1	Fiestas privadas	0	0	0	0	0	0	1	0	0	1	1
204	Mujer	26	Estudio y busco trabajo	Domicilio propio	Universidad de Vigo	Domicilio propio / Otros	Sí	Ciencias de la Salud	Normofuncional (7-10 puntos)	0	0	Fiestas privadas	0	0	0	0	0	0	0	0	1	1	1
205	Mujer	18	Solo estudio y no busco trabajo	Piso de alquiler	Universidad de Vigo	Piso de alquiler	Sí	Ciencias	Normofuncional (7-10 puntos)	0	0	Otros	0	0	0	0	0	1	0	0	0	0	0
206	Hombre	18	Solo estudio y no busco trabajo	Domicilio familiar	Universidad de Vigo	Con padres	Sí	Ciencias Sociales y jurídicas	Normofuncional (7-10 puntos)	1	0	Bar/Restaurante	0	0	0	0	0	1	0	0	0	0	0
207	Mujer	18	Estudio y busco trabajo	Piso de alquiler	Universidad de Vigo	Piso de alquiler	Sí	Ciencias Sociales y jurídicas	Normofuncional (7-10 puntos)	1	1	Otros	0	0	0	0	0	1	0	0	0	0	0
208	Mujer	27	Estudio y trabajo a tiempo parcial	Piso de alquiler	Universidad de Jaén	Piso de alquiler	Sí	Ciencias Sociales y jurídicas	Disfuncional leve (4-6 puntos)	1	0	Fiestas privadas	0	0	0	0	0	0	0	1	0	1	1
209	Mujer	23	Solo estudio y no busco trabajo	Piso de alquiler	Universidad de Vigo	Piso de alquiler	Sí	Ciencias Sociales y jurídicas	Normofuncional (7-10 puntos)	1	1	Fiestas privadas	0	1	1	1	0	0	0	1	0	4	1
210	Mujer	19	Solo estudio y no busco trabajo	Domicilio familiar	Universidad de Vigo	Con padres	Sí	Ciencias Sociales y jurídicas	Normofuncional (7-10 puntos)	0	0	En la calle (Botellón)	0	0	0	0	0	1	0	0	0	0	0
211	Mujer	19	Solo estudio y no busco trabajo	Domicilio familiar	Universidad de Vigo	Con padres	Sí	Ciencias Sociales y jurídicas	Disfuncional leve (4-6 puntos)	0	0	Fiestas privadas	0	0	0	0	0	0	1	0	1	2	1
212	Mujer	18	Solo estudio y no busco trabajo	Colegio Mayor / Residencia Universitaria	Universidad de Vigo	Colegio Mayor / Residencia Universitaria	No	Arte y Humanidades	Normofuncional (7-10 puntos)	0	0	Bar/Restaurante	0	0	0	0	0	1	0	0	0	0	0
213	Mujer	19	Estudio y busco trabajo	Domicilio familiar	Universidad de Jaén	Con padres	Sí	Ciencias de la Salud	Normofuncional (7-10 puntos)	1	0		0	0	0	0	0	1	0	0	0	0	0
214	Mujer	18	Solo estudio y no busco trabajo	Domicilio familiar	Universidad de Vigo	Con padres	Sí	Ciencias de la Salud	Normofuncional (7-10 puntos)	0	0		0	0	0	0	0	1	0	0	0	0	0
215	Mujer	18	Estudio y busco trabajo	Domicilio familiar	Universidad de Vigo	Con padres	Sí	Ciencias Sociales y jurídicas	Normofuncional (7-10 puntos)	0	0		0	0	0	0	0	1	0	0	0	0	0
216	Mujer	18	Solo estudio y no busco trabajo	Domicilio familiar	Universidad de Vigo	Con padres	No	Ciencias de la Salud	Disfuncional leve (4-6 puntos)	0	0	Bar/Restaurante	0	0	0	0	0	0	1	0	0	1	1
217	Mujer	18	Solo estudio y no busco trabajo	Piso de alquiler	Universidad de Vigo	Piso de alquiler	Sí	Arte y Humanidades	Normofuncional (7-10 puntos)	0	0		0	0	0	0	0	1	0	0	0	0	0
218	Mujer	22	Estudio y busco trabajo	Colegio Mayor / Residencia Universitaria	Universidad de Jaén	Colegio Mayor / Residencia Universitaria	Sí	Ciencias de la Salud	Normofuncional (7-10 puntos)	0	0	Residencia Universitaria	0	0	0	0	0	1	0	0	0	0	0
219	Hombre	18	Solo estudio y no busco trabajo	Piso de alquiler	Universidad de Jaén	Piso de alquiler	Sí	Ciencias Sociales y jurídicas	Normofuncional (7-10 puntos)	0	0	Fiestas privadas	0	0	0	0	0	0	0	1	0	1	1
220	Hombre	24	Solo estudio y no busco trabajo	Domicilio familiar	Universidad de Jaén	Con padres	Sí	Ciencias Sociales y jurídicas	Disfuncional leve (4-6 puntos)	1	1	Bar/Restaurante	0	0	0	0	0	1	0	0	0	0	0
221	Mujer	19	Solo estudio y no busco trabajo	Domicilio familiar	Universidad de Jaén	Con padres	Sí	Ciencias Sociales y jurídicas	Normofuncional (7-10 puntos)	0	0	Fiestas privadas	0	0	0	0	0	1	0	0	0	0	0
222	Hombre	30	Estudio y trabajo a tiempo parcial	Domicilio familiar	Universidad de Vigo	Con padres	Sí	Ciencias Sociales y jurídicas	Normofuncional (7-10 puntos)	1	1		0	0	0	1	0	0	0	0	0	1	1
223	Mujer	24	Estudio y trabajo a tiempo completo	Domicilio familiar	Universidad de Vigo	Con padres	Sí	Ciencias Sociales y jurídicas	Normofuncional (7-10 puntos)	0	0		0	0	0	0	0	1	0	0	0	0	0
224	Hombre	24	Estudio y busco trabajo	Domicilio familiar	Universidad de Jaén	Con padres	No	Ciencias Sociales y jurídicas	Normofuncional (7-10 puntos)	1	0	Bar/Restaurante	0	0	0	0	0	0	0	0	1	1	1
225	Mujer	20	Estudio y trabajo a tiempo completo	Domicilio familiar	Universidad de Vigo	Con padres	No	Ciencias Sociales y jurídicas	Normofuncional (7-10 puntos)	0	0		0	1	0	0	0	0	0	0	1	3	1
226	Mujer	19	Estudio y busco trabajo	Domicilio familiar	Universidad de Vigo	Con padres	Sí	Ciencias	Disfuncional leve (4-6 puntos)	1	0		0	0	0	0	0	0	0	1	1	2	1
227	Hombre	19	Solo estudio y no busco trabajo	Domicilio familiar	Universidad de León	Con padres	Sí	Ingenierías y Arquitecturas	Normofuncional (7-10 puntos)	0	0	Otros	0	0	0	0	0	1	0	0	0	0	0
228	Mujer	18	Solo estudio y no busco trabajo	Colegio Mayor / Residencia Universitaria	Universidad de Vigo	Colegio Mayor / Residencia Universitaria	Sí	Ingenierías y Arquitecturas	Normofuncional (7-10 puntos)	1	0	En la calle (Botellón)	0	0	0	0	0	1	0	0	0	0	0
229	Mujer	19	Solo estudio y no busco trabajo	Colegio Mayor / Residencia Universitaria	Universidad de León	Colegio Mayor / Residencia Universitaria	Sí	Ciencias de la Salud	Normofuncional (7-10 puntos)	0	0	Residencia Universitaria	0	1	0	0	0	0	0	0	0	1	1
230	Mujer	20	Solo estudio y no busco trabajo	Piso de alquiler	Universidad de León	Piso de alquiler	Sí	Ciencias	Disfuncional leve (4-6 puntos)	0	1	En la calle (Botellón)	0	0	0	0	0	1	0	0	0	0	0
231	Mujer	18	Solo estudio y no busco trabajo	Domicilio familiar	Universidad de León	Con padres	Sí	Arte y Humanidades	Normofuncional (7-10 puntos)	1	1	Fiestas privadas	0	0	0	0	0	1	0	0	0	0	0
232	Mujer	19	Solo estudio y no busco trabajo	Colegio Mayor / Residencia Universitaria	Universidad de León	Colegio Mayor / Residencia Universitaria	Sí	Ingenierías y Arquitecturas	Normofuncional (7-10 puntos)	1	0	Bar/Restaurante	0	0	0	0	0	1	0	0	0	0	0
233	Mujer	18	Solo estudio y no busco trabajo	Colegio Mayor / Residencia Universitaria	Universidad de León	Colegio Mayor / Residencia Universitaria	No	Ciencias	Normofuncional (7-10 puntos)	0	0		0	0	0	0	0	1	0	0	0	0	0
234	Mujer	20	Solo estudio y no busco trabajo	Piso de alquiler	Universidad de León	Piso de alquiler	Sí	Ciencias Sociales y jurídicas	Normofuncional (7-10 puntos)	0	0	En la calle (Botellón)	0	0	0	0	0	1	0	0	0	0	0
235	Mujer	19	Solo estudio y no busco trabajo	Domicilio familiar	Universidad de León	Con padres	No	Ciencias de la Salud	Normofuncional (7-10 puntos)	0	0	Bar/Restaurante	0	0	0	0	0	1	0	0	0	0	0
236	Mujer	18	Estudio y busco trabajo	Domicilio familiar	Universidad de León	Con padres	Sí	Ciencias	Normofuncional (7-10 puntos)	1	1	Bar/Restaurante	0	1	0	0	0	0	0	0	1	2	1
237	Mujer	18	Solo estudio y no busco trabajo	Piso de alquiler	Universidad de León	Piso de alquiler	Sí	Ciencias de la Salud	Normofuncional (7-10 puntos)	1	0	Bar/Restaurante	0	0	0	0	0	1	0	0	0	0	0
238	Mujer	18	Solo estudio y no busco trabajo	Colegio Mayor / Residencia Universitaria	Universidad de León	Colegio Mayor / Residencia Universitaria	Sí	Ciencias	Normofuncional (7-10 puntos)	0	0	Residencia Universitaria	0	0	0	0	0	1	0	0	0	0	0
239	Mujer	31	Solo estudio y no busco trabajo	Domicilio familiar	Universidad de León	Con padres	Sí	Ciencias de la Salud	Normofuncional (7-10 puntos)	0	0	Otros	0	0	0	0	0	1	0	0	0	0	0
240	Mujer	19	Solo estudio y no busco trabajo	Otros	Universidad de León	Domicilio propio / Otros	Sí	Ciencias Sociales y jurídicas	Normofuncional (7-10 puntos)	1	1	Bar/Restaurante	0	0	0	0	0	1	0	0	0	0	0
241	Hombre	19	Solo estudio y no busco trabajo	Domicilio familiar	Universidad de León	Con padres	Sí	Ingenierías y Arquitecturas	Normofuncional (7-10 puntos)	1	0		0	0	0	0	0	1	0	0	0	0	0
242	Mujer	18	Solo estudio y no busco trabajo	Colegio Mayor / Residencia Universitaria	Universidad de León	Colegio Mayor / Residencia Universitaria	Sí	Ciencias de la Salud	Normofuncional (7-10 puntos)	0	0		0	0	0	0	0	1	0	0	0	0	0
243	Mujer	19	Solo estudio y no busco trabajo	Piso de alquiler	Universidad de León	Piso de alquiler	No	Arte y Humanidades	Normofuncional (7-10 puntos)	0	0		0	0	0	0	0	1	0	0	0	0	0
244	Mujer	18	Solo estudio y no busco trabajo	Domicilio familiar	Universidad de León	Con padres	Sí	Ciencias de la Salud	Normofuncional (7-10 puntos)	0	0		0	0	0	0	0	1	0	0	0	0	0
245	Hombre	18	Solo estudio y no busco trabajo	Piso de alquiler	Universidad de León	Piso de alquiler	No	Ciencias	Normofuncional (7-10 puntos)	0	0	Bar/Restaurante	0	0	0	0	0	0	0	0	1	1	1
246	Mujer	20	Estudio y busco trabajo	Domicilio familiar	Universidad de León	Con padres	Sí	Ingenierías y Arquitecturas	Disfuncional grave (0-3 puntos)	1	0		0	1	0	0	0	0	0	0	0	1	1
247	Mujer	18	Estudio y busco trabajo	Domicilio familiar	Universidad de León	Con padres	Sí	Ciencias Sociales y jurídicas	Disfuncional grave (0-3 puntos)	0	0	En la calle (Botellón)	0	0	0	0	0	1	0	0	0	0	0
248	Mujer	18	Solo estudio y no busco trabajo	Piso de alquiler	Universidad de León	Piso de alquiler	Sí	Ciencias de la Salud	Normofuncional (7-10 puntos)	0	0	Bar/Restaurante	0	0	0	0	0	1	0	0	0	0	0
249	Hombre	29	Estudio y busco trabajo	Piso de alquiler	Universidad de Vigo	Piso de alquiler	Sí	Ingenierías y Arquitecturas	Disfuncional leve (4-6 puntos)	0	0		0	0	0	0	0	1	0	0	0	0	0
250	Mujer	21	Solo estudio y no busco trabajo	Domicilio familiar	Universidad de Vigo	Con padres	Sí	Arte y Humanidades	Normofuncional (7-10 puntos)	0	0		0	0	0	0	0	0	0	0	1	1	1
251	Mujer	18	Solo estudio y no busco trabajo	Colegio Mayor / Residencia Universitaria	Universidad de Vigo	Colegio Mayor / Residencia Universitaria	No	Ciencias	Normofuncional (7-10 puntos)	1	0	En la calle (Botellón)	0	0	0	0	0	1	0	0	0	0	0
252	Mujer	25	Estudio y trabajo a tiempo parcial	Domicilio familiar	Universidad de Vigo	Con padres	Sí	Ciencias Sociales y jurídicas	Normofuncional (7-10 puntos)	0	0	Otros	0	0	0	0	0	0	0	1	0	1	1
253	Mujer	20	Solo estudio y no busco trabajo	Domicilio familiar	Universidad de Vigo	Con padres	No	Ciencias Sociales y jurídicas	Normofuncional (7-10 puntos)	1	0		0	0	0	0	0	1	0	0	0	0	0
254	Hombre	25	Solo estudio y no busco trabajo	Domicilio familiar	Universidad de Vigo	Con padres	Sí	Ciencias Sociales y jurídicas	Disfuncional grave (0-3 puntos)	1	1	En la calle (Botellón)	0	0	0	0	0	1	0	0	0	0	0
255	Mujer	18	Solo estudio y no busco trabajo	Domicilio familiar	Universidad de Vigo	Con padres	Sí	Arte y Humanidades	Disfuncional leve (4-6 puntos)	0	0		0	0	0	0	0	0	0	1	0	1	1
256	Mujer	18	Solo estudio y no busco trabajo	Domicilio familiar	Universidad de Vigo	Con padres	Sí	Ingenierías y Arquitecturas	Disfuncional leve (4-6 puntos)	1	0	Bar/Restaurante	0	0	0	0	0	1	0	0	0	0	0
257	Hombre	20	Solo estudio y no busco trabajo	Domicilio familiar	Universidad de Vigo	Con padres	Sí	Ciencias	Disfuncional leve (4-6 puntos)	1	0	Bar/Restaurante	0	0	0	0	0	1	0	0	0	0	0
258	Hombre	21	Estudio y trabajo a tiempo parcial	Colegio Mayor / Residencia Universitaria	Universidad de León	Colegio Mayor / Residencia Universitaria	Sí	Arte y Humanidades	Normofuncional (7-10 puntos)	0	0	Bar/Restaurante	0	0	0	0	0	1	0	0	0	0	0
259	Mujer	20	Estudio y busco trabajo	Piso de alquiler	Universidad de Vigo	Piso de alquiler	Sí	Ciencias de la Salud	Normofuncional (7-10 puntos)	0	0	En la calle (Botellón)	0	0	0	0	0	1	0	0	0	0	0
260	Mujer	29	Solo estudio y no busco trabajo	Piso de alquiler	Universidad de León	Piso de alquiler	Sí	Ciencias Sociales y jurídicas	Normofuncional (7-10 puntos)	1	0		0	0	0	0	0	1	0	0	0	0	0
261	Mujer	19	Estudio y busco trabajo	Domicilio familiar	Universidad de León	Con padres	No	Ciencias de la Salud	Normofuncional (7-10 puntos)	0	0		0	0	0	0	0	1	0	0	0	0	0
262	Mujer	18	Solo estudio y no busco trabajo	Domicilio familiar	Universidad de Vigo	Con padres	Sí	Ciencias de la Salud	Normofuncional (7-10 puntos)	1	0	Bar/Restaurante	0	0	0	0	0	1	0	0	0	0	0
263	Hombre	21	Solo estudio y no busco trabajo	Piso de alquiler	Universidad de León	Piso de alquiler	No	Ciencias	Normofuncional (7-10 puntos)	1	0	En la calle (Botellón)	0	1	0	0	0	0	0	0	1	2	1
264	Mujer	19	Solo estudio y no busco trabajo	Piso de alquiler	Universidad de Jaén	Piso de alquiler	Sí	Ciencias Sociales y jurídicas	Normofuncional (7-10 puntos)	1	0		0	0	0	0	0	1	0	0	0	0	0
265	Mujer	19	Solo estudio y no busco trabajo	Domicilio familiar	Universidad de Vigo	Con padres	Sí	Ciencias	Disfuncional leve (4-6 puntos)	0	0		0	0	0	0	0	1	0	0	0	0	0
266	Mujer	28	Solo estudio y no busco trabajo	Domicilio familiar	Universidad de Jaén	Con padres	Sí	Ciencias	Normofuncional (7-10 puntos)	1	0	Otros	0	0	0	0	0	1	0	0	0	0	0
267	Mujer	19	Estudio y busco trabajo	Domicilio familiar	Universidad de Jaén	Con padres	Sí	Ciencias Sociales y jurídicas	Normofuncional (7-10 puntos)	1	1	En la calle (Botellón)	0	1	0	0	0	0	0	0	0	1	1
268	Hombre	19	Solo estudio y no busco trabajo	Domicilio familiar	Universidad de Vigo	Con padres	Sí	Ciencias	Normofuncional (7-10 puntos)	0	0	Bar/Restaurante	0	0	0	0	0	1	0	0	0	0	0
269	Mujer	18	Solo estudio y no busco trabajo	Domicilio familiar	Universidad de Vigo	Con padres	Sí	Ciencias	Normofuncional (7-10 puntos)	1	1		0	1	0	0	0	0	0	0	0	1	1
270	Mujer	18	Solo estudio y no busco trabajo	Colegio Mayor / Residencia Universitaria	Universidad de Vigo	Colegio Mayor / Residencia Universitaria	No	Ciencias Sociales y jurídicas	Normofuncional (7-10 puntos)	0	0	Bar/Restaurante	0	0	0	0	0	1	0	0	0	0	0
271	Mujer	20	Solo estudio y no busco trabajo	Domicilio familiar	Universidad de Vigo	Con padres	Sí	Ciencias Sociales y jurídicas	Disfuncional leve (4-6 puntos)	0	0	En la calle (Botellón)	0	0	0	0	0	1	0	0	0	0	0
272	Mujer	38	Solo estudio y no busco trabajo	Domicilio familiar	Universidad de León	Con padres	Sí	Ciencias Sociales y jurídicas	Normofuncional (7-10 puntos)	0	0		0	0	0	0	0	0	0	0	1	1	1
273	Mujer	26	Estudio y trabajo a tiempo parcial	Piso de alquiler	Universidad de León	Piso de alquiler	Sí	Ciencias de la Salud	Normofuncional (7-10 puntos)	0	0		0	0	0	0	0	0	0	0	1	1	1
274	Mujer	19	Estudio y trabajo a tiempo parcial	Piso de alquiler	Universidad de León	Piso de alquiler	No	Ciencias de la Salud	Normofuncional (7-10 puntos)	1	0		0	0	0	0	0	1	0	0	0	0	0
275	Hombre	19	Solo estudio y no busco trabajo	Domicilio familiar	Universidad de Vigo	Con padres	Sí	Ciencias Sociales y jurídicas	Disfuncional leve (4-6 puntos)	0	0		0	0	0	0	0	0	1	0	0	1	1
276	Hombre	29	Estudio y busco trabajo	Piso de alquiler	Universidad de León	Piso de alquiler	Sí	Ciencias de la Salud	Normofuncional (7-10 puntos)	0	0	Residencia Universitaria	0	0	0	0	0	1	0	0	0	0	0
277	Mujer	20	Solo estudio y no busco trabajo	Piso de alquiler	Universidad de León	Piso de alquiler	Sí	Ciencias de la Salud	Normofuncional (7-10 puntos)	1	0	Fiestas privadas	0	0	0	0	0	1	0	0	0	0	0
278	Mujer	19	Solo estudio y no busco trabajo	Piso de alquiler	Universidad de León	Piso de alquiler	Sí	Ciencias	Normofuncional (7-10 puntos)	0	0	Bar/Restaurante	0	0	0	0	0	1	0	0	0	0	0
279	Mujer	26	Estudio y busco trabajo	Piso de alquiler	Universidad de Jaén	Piso de alquiler	Sí	Ciencias Sociales y jurídicas	Normofuncional (7-10 puntos)	1	0	En la calle (Botellón)	0	0	0	0	0	1	0	0	0	0	0
280	Hombre	19	Solo estudio y no busco trabajo	Piso de alquiler	Universidad de Vigo	Piso de alquiler	No	Ciencias de la Salud	Normofuncional (7-10 puntos)	1	1	Residencia Universitaria	0	0	0	0	0	1	0	0	0	0	0
281	Mujer	19	Solo estudio y no busco trabajo	Domicilio familiar	Universidad de León	Con padres	Sí	Ciencias	Normofuncional (7-10 puntos)	0	0	Bar/Restaurante	0	0	0	0	0	1	0	0	0	0	0
282	Mujer	20	Estudio y trabajo a tiempo parcial	Domicilio familiar	Universidad de León	Con padres	Sí	Ciencias de la Salud	Normofuncional (7-10 puntos)	1	1		0	0	0	0	0	0	0	0	1	1	1
283	Hombre	18	Estudio y busco trabajo	Domicilio familiar	Universidad de Vigo	Con padres	Sí	Ciencias de la Salud	Normofuncional (7-10 puntos)	1	0	Bar/Restaurante	0	0	0	0	0	1	0	0	0	0	0
284	Hombre	22	Estudio y busco trabajo	Domicilio familiar	Universidad de Vigo	Con padres	Sí	Ciencias	Normofuncional (7-10 puntos)	0	0		0	0	0	0	0	1	0	0	0	0	0
285	Mujer	18	Estudio y busco trabajo	Domicilio familiar	Universidad de Vigo	Con padres	No	Ciencias Sociales y jurídicas	Disfuncional leve (4-6 puntos)	0	0		0	0	0	0	0	1	0	0	0	0	0
286	Hombre	19	Solo estudio y no busco trabajo	Colegio Mayor / Residencia Universitaria	Universidad de León	Colegio Mayor / Residencia Universitaria	Sí	Ingenierías y Arquitecturas	Normofuncional (7-10 puntos)	1	1	Residencia Universitaria	0	0	0	0	0	0	0	0	1	1	1
287	Mujer	19	Estudio y trabajo a tiempo parcial	Piso de alquiler	Universidad de Vigo	Piso de alquiler	Sí	Ciencias Sociales y jurídicas	Normofuncional (7-10 puntos)	1	0	En la calle (Botellón)	0	0	0	1	0	0	0	1	0	2	1
288	Mujer	19	Solo estudio y no busco trabajo	Piso de alquiler	Universidad de León	Piso de alquiler	No	Ciencias Sociales y jurídicas	Normofuncional (7-10 puntos)	1	0	Bar/Restaurante	0	0	0	0	0	1	0	0	0	0	0
289	Mujer	22	Solo estudio y no busco trabajo	Domicilio familiar	Universidad de Vigo	Con padres	Sí	Ciencias de la Salud	Normofuncional (7-10 puntos)	0	0	Bar/Restaurante	0	0	0	0	0	1	0	0	0	0	0
290	Mujer	20	Solo estudio y no busco trabajo	Domicilio familiar	Universidad de Jaén	Con padres	Sí	Ciencias Sociales y jurídicas	Disfuncional leve (4-6 puntos)	1	1	En la calle (Botellón)	0	0	0	0	0	1	0	0	0	0	0
291	Mujer	22	Solo estudio y no busco trabajo	Domicilio familiar	Universidad de Jaén	Con padres	Sí	Ciencias Sociales y jurídicas	Disfuncional leve (4-6 puntos)	1	0	En la calle (Botellón)	0	0	0	0	0	1	0	0	0	0	0
292	Mujer	20	Solo estudio y no busco trabajo	Piso de alquiler	Universidad de León	Piso de alquiler	Sí	Ciencias Sociales y jurídicas	Normofuncional (7-10 puntos)	0	0	Fiestas privadas	0	0	0	0	0	0	0	0	1	1	1
293	Hombre	18	Solo estudio y no busco trabajo	Colegio Mayor / Residencia Universitaria	Universidad de Granada	Colegio Mayor / Residencia Universitaria	Sí	Ciencias de la Salud	Normofuncional (7-10 puntos)	0	0	Fiestas privadas	0	0	0	0	0	1	0	0	0	0	0
294	Mujer	18	Solo estudio y no busco trabajo	Domicilio familiar	Universidad de Granada	Con padres	Sí	Ingenierías y Arquitecturas	Normofuncional (7-10 puntos)	0	0	Bar/Restaurante	0	0	0	0	0	1	0	0	0	0	0
295	Hombre	22	Solo estudio y no busco trabajo	Piso de alquiler	Universidad de Granada	Piso de alquiler	Sí	Ingenierías y Arquitecturas	Normofuncional (7-10 puntos)	1	0		0	0	0	0	0	1	0	0	0	0	0
296	Mujer	18	Estudio y busco trabajo	Colegio Mayor / Residencia Universitaria	Universidad de Granada	Colegio Mayor / Residencia Universitaria	Sí	Ciencias Sociales y jurídicas	Normofuncional (7-10 puntos)	1	0	Bar/Restaurante	0	0	0	0	0	0	1	0	0	1	1
297	Mujer	24	Estudio y busco trabajo	Domicilio familiar	Universidad de Granada	Con padres	Sí	Ciencias	Normofuncional (7-10 puntos)	0	0	Fiestas privadas	0	0	0	0	0	1	0	0	0	0	0
298	Hombre	18	Solo estudio y no busco trabajo	Piso de alquiler	Universidad de Granada	Piso de alquiler	Sí	Ciencias de la Salud	Normofuncional (7-10 puntos)	0	1	Bar/Restaurante	0	0	0	0	0	1	0	0	0	0	0
299	Hombre	19	Solo estudio y no busco trabajo	Piso de alquiler	Universidad de Granada	Piso de alquiler	Sí	Ingenierías y Arquitecturas	Normofuncional (7-10 puntos)	1	0	Fiestas privadas	0	0	0	0	0	1	0	0	0	0	0
300	Mujer	18	Solo estudio y no busco trabajo	Domicilio familiar	Universidad de Granada	Con padres	Sí	Ciencias Sociales y jurídicas	Disfuncional leve (4-6 puntos)	0	0		0	0	0	0	0	1	0	0	0	0	0
301	Mujer	27	Estudio y trabajo a tiempo parcial	Domicilio familiar	Universidad de Granada	Con padres	Sí	Ciencias Sociales y jurídicas	Normofuncional (7-10 puntos)	0	0	Fiestas privadas	0	0	0	0	0	0	1	0	1	2	1
302	Mujer	18	Solo estudio y no busco trabajo	Colegio Mayor / Residencia Universitaria	Universidad de Granada	Colegio Mayor / Residencia Universitaria	Sí	Ciencias de la Salud	Normofuncional (7-10 puntos)	0	0	Residencia Universitaria	0	0	0	0	0	1	0	0	0	0	0
303	Mujer	18	Solo estudio y no busco trabajo	Domicilio familiar	Universidad de Granada	Con padres	Sí	Arte y Humanidades	Normofuncional (7-10 puntos)	0	0		0	0	0	0	0	1	0	0	0	0	0
304	Mujer	23	Solo estudio y no busco trabajo	Otros	Universidad de Granada	Domicilio propio / Otros	Sí	Ciencias de la Salud	Normofuncional (7-10 puntos)	0	0	Otros	0	0	0	0	0	1	0	0	0	0	0
305	Hombre	19	Solo estudio y no busco trabajo	Colegio Mayor / Residencia Universitaria	Universidad de Granada	Colegio Mayor / Residencia Universitaria	Sí	Ciencias Sociales y jurídicas	Normofuncional (7-10 puntos)	1	0	Bar/Restaurante	0	0	0	0	0	0	0	0	1	1	1
306	Hombre	27	Estudio y busco trabajo	Piso de alquiler	Universidad de Granada	Piso de alquiler	Sí	Ciencias	Normofuncional (7-10 puntos)	0	0	Otros	0	0	0	0	0	1	0	0	0	0	0
307	Mujer	18	Solo estudio y no busco trabajo	Otros	Universidad de Granada	Domicilio propio / Otros	Sí	Ciencias Sociales y jurídicas	Disfuncional grave (0-3 puntos)	1	0		0	0	0	0	0	0	0	1	0	1	1
308	Hombre	21	Solo estudio y no busco trabajo	Domicilio familiar	Universidad de Granada	Con padres	Sí	Ciencias Sociales y jurídicas	Disfuncional grave (0-3 puntos)	1	1	Residencia Universitaria	0	1	0	0	0	0	0	0	0	1	1
309	Hombre	21	Estudio y trabajo a tiempo parcial	Domicilio familiar	Universidad de Granada	Con padres	Sí	Ingenierías y Arquitecturas	Normofuncional (7-10 puntos)	1	0	Fiestas privadas	0	0	0	0	0	0	0	0	1	1	1
310	Hombre	24	Estudio y trabajo a tiempo parcial	Domicilio familiar	Universidad de Granada	Con padres	Sí	Ciencias	Normofuncional (7-10 puntos)	1	0	Fiestas privadas	0	0	0	0	0	1	0	0	0	0	0
311	Mujer	18	Solo estudio y no busco trabajo	Domicilio familiar	Universidad de Granada	Con padres	No	Ciencias Sociales y jurídicas	Normofuncional (7-10 puntos)	0	0	En la calle (Botellón)	0	0	0	0	0	1	0	0	0	0	0
312	Mujer	17	Estudio y busco trabajo	Domicilio familiar	Universidad de Granada	Con padres	Sí	Ciencias de la Salud	Normofuncional (7-10 puntos)	1	0	Bar/Restaurante	0	0	0	0	0	1	0	0	0	0	0
313	Mujer	36	Estudio y busco trabajo	Domicilio propio	Universidad de Granada	Domicilio propio / Otros	Sí	Ingenierías y Arquitecturas	Normofuncional (7-10 puntos)	0	0		0	0	0	0	0	1	0	0	0	0	0
314	Mujer	21	Solo estudio y no busco trabajo	Domicilio familiar	Universidad de Granada	Con padres	Sí	Ingenierías y Arquitecturas	Disfuncional leve (4-6 puntos)	1	1	Fiestas privadas	0	0	0	0	0	1	0	0	0	0	0
315	Hombre	19	Solo estudio y no busco trabajo	Colegio Mayor / Residencia Universitaria	Universidad de Granada	Colegio Mayor / Residencia Universitaria	No	Ciencias de la Salud	Disfuncional leve (4-6 puntos)	1	1	Fiestas privadas	0	1	0	0	0	0	0	1	1	3	1
316	Hombre	18	Solo estudio y no busco trabajo	Domicilio familiar	Universidad de Granada	Con padres	Sí	Ciencias Sociales y jurídicas	Normofuncional (7-10 puntos)	0	0	En la calle (Botellón)	0	0	0	0	0	1	0	0	0	0	0
317	Hombre	19	Estudio y busco trabajo	Domicilio familiar	Universidad de Granada	Con padres	Sí	Ciencias	Normofuncional (7-10 puntos)	1	1	Bar/Restaurante	0	0	0	0	0	1	0	0	0	0	0
318	Hombre	19	Solo estudio y no busco trabajo	Domicilio familiar	Universidad de Granada	Con padres	Sí	Ciencias Sociales y jurídicas	Normofuncional (7-10 puntos)	0	0	En la calle (Botellón)	0	0	0	0	0	1	0	0	0	0	0
319	Mujer	23	Solo estudio y no busco trabajo	Piso de alquiler	Universidad de Granada	Piso de alquiler	Sí	Arte y Humanidades	Normofuncional (7-10 puntos)	0	0	En la calle (Botellón)	0	0	0	0	0	1	0	0	0	0	0
320	Mujer	18	Estudio y busco trabajo	Domicilio familiar	Universidad de Granada	Con padres	No	Arte y Humanidades	Disfuncional leve (4-6 puntos)	1	0	Fiestas privadas	0	0	0	0	0	1	0	0	0	0	0
321	Mujer	18	Solo estudio y no busco trabajo	Domicilio familiar	Universidad de Granada	Con padres	Sí	Ciencias	Normofuncional (7-10 puntos)	0	0		0	0	0	0	0	1	0	0	0	0	0
322	Hombre	18	Solo estudio y no busco trabajo	Piso de alquiler	Universidad de Granada	Piso de alquiler	Sí	Ciencias	Normofuncional (7-10 puntos)	0	0		0	0	0	0	0	1	0	0	0	0	0
323	Hombre	18	Solo estudio y no busco trabajo	Piso de alquiler	Universidad de Granada	Piso de alquiler	Sí	Ingenierías y Arquitecturas	Normofuncional (7-10 puntos)	1	0	Bar/Restaurante	0	0	0	0	0	1	0	0	0	0	0
324	Hombre	19	Estudio y busco trabajo	Domicilio familiar	Universidad de Granada	Con padres	Sí	Ciencias Sociales y jurídicas	Normofuncional (7-10 puntos)	0	1	Bar/Restaurante	0	0	0	0	0	0	1	0	0	1	1
325	Hombre	21	Estudio y busco trabajo	Piso de alquiler	Universidad de Granada	Piso de alquiler	Sí	Ingenierías y Arquitecturas	Normofuncional (7-10 puntos)	0	0	Fiestas privadas	0	0	0	0	0	1	0	0	0	0	0
326	Mujer	20	Estudio y busco trabajo	Domicilio familiar	Universidad de Granada	Con padres	No	Ciencias Sociales y jurídicas	Normofuncional (7-10 puntos)	1	0		0	0	0	0	0	1	0	0	0	0	0
327	Mujer	19	Solo estudio y no busco trabajo	Domicilio familiar	Universidad de Granada	Con padres	Sí	Arte y Humanidades	Disfuncional grave (0-3 puntos)	0	0		0	0	0	0	0	0	1	0	0	1	1
328	Hombre	18	Estudio y busco trabajo	Piso de alquiler	Universidad de Granada	Piso de alquiler	No	Ciencias	Disfuncional leve (4-6 puntos)	1	0	Fiestas privadas	0	0	0	0	0	0	0	0	1	1	1
329	Mujer	18	Solo estudio y no busco trabajo	Domicilio familiar	Universidad de Granada	Con padres	Sí	Ciencias	Normofuncional (7-10 puntos)	1	0	Fiestas privadas	0	0	0	0	0	1	0	0	0	0	0
330	Mujer	26	Estudio y busco trabajo	Domicilio familiar	Universidad de Granada	Con padres	Sí	Ciencias Sociales y jurídicas	Disfuncional leve (4-6 puntos)	0	0		0	0	0	0	0	1	0	0	0	0	0
331	Hombre	20	Solo estudio y no busco trabajo	Piso de alquiler	Universidad de Granada	Piso de alquiler	Sí	Ingenierías y Arquitecturas	Normofuncional (7-10 puntos)	1	0	Bar/Restaurante	0	0	0	0	0	1	0	0	0	0	0
332	Mujer	18	Estudio y busco trabajo	Domicilio familiar	Universidad de Granada	Con padres	Sí	Ciencias	Disfuncional leve (4-6 puntos)	0	0	Fiestas privadas	0	0	0	0	0	1	0	0	0	0	0
333	Hombre	18	Solo estudio y no busco trabajo	Domicilio familiar	Universidad de Granada	Con padres	No	Ciencias Sociales y jurídicas	Normofuncional (7-10 puntos)	1	0	Bar/Restaurante	0	0	0	0	0	1	0	0	0	0	0
334	Mujer	24	Estudio y trabajo a tiempo completo	Domicilio familiar	Universidad de Granada	Con padres	Sí	Ciencias	Normofuncional (7-10 puntos)	0	0		0	0	0	0	0	1	0	0	0	0	0
335	Mujer	18	Solo estudio y no busco trabajo	Piso de alquiler	Universidad de Granada	Piso de alquiler	Sí	Ciencias Sociales y jurídicas	Normofuncional (7-10 puntos)	0	0		0	0	0	0	0	1	0	0	0	0	0
336	Hombre	19	Solo estudio y no busco trabajo	Domicilio familiar	Universidad de Granada	Con padres	Sí	Ingenierías y Arquitecturas	Normofuncional (7-10 puntos)	0	0	En la calle (Botellón)	0	0	0	0	0	0	0	0	0	1	1
337	Mujer	18	Solo estudio y no busco trabajo	Piso de alquiler	Universidad de Granada	Piso de alquiler	Sí	Ciencias Sociales y jurídicas	Disfuncional leve (4-6 puntos)	0	0	En la calle (Botellón)	0	0	0	0	0	0	0	0	1	1	1
338	Hombre	17	Solo estudio y no busco trabajo	Domicilio familiar	Universidad de Granada	Con padres	Sí	Ciencias	Normofuncional (7-10 puntos)	0	0	Fiestas privadas	0	0	0	0	0	1	0	0	0	0	0
339	Mujer	18	Estudio y trabajo a tiempo parcial	Domicilio familiar	Universidad de Granada	Con padres	Sí	Arte y Humanidades	Normofuncional (7-10 puntos)	0	0		0	0	0	0	0	1	0	0	0	0	0
340	Mujer	18	Solo estudio y no busco trabajo	Piso de alquiler	Universidad de Granada	Piso de alquiler	Sí	Ciencias Sociales y jurídicas	Normofuncional (7-10 puntos)	0	0	Otros	0	0	0	0	0	1	0	0	0	0	0
341	Mujer	18	Solo estudio y no busco trabajo	Domicilio familiar	Universidad de Granada	Con padres	Sí	Ciencias Sociales y jurídicas	Disfuncional grave (0-3 puntos)	1	1	Fiestas privadas	0	0	0	0	0	1	0	0	0	0	0
342	Mujer	18	Solo estudio y no busco trabajo	Domicilio familiar	Universidad de Granada	Con padres	Sí	Ingenierías y Arquitecturas	Normofuncional (7-10 puntos)	0	0	Bar/Restaurante	0	0	0	0	0	1	0	0	0	0	0
343	Mujer	20	Solo estudio y no busco trabajo	Piso de alquiler	Universidad de Granada	Piso de alquiler	Sí	Ciencias de la Salud	Disfuncional leve (4-6 puntos)	0	0	En la calle (Botellón)	0	0	0	0	0	1	0	0	0	0	0
344	Hombre	19	Solo estudio y no busco trabajo	Piso de alquiler	Universidad de Granada	Piso de alquiler	Sí	Ciencias	Disfuncional leve (4-6 puntos)	0	0	En la calle (Botellón)	0	0	0	0	0	1	0	0	0	0	0
345	Hombre	18	Solo estudio y no busco trabajo	Domicilio familiar	Universidad de Granada	Con padres	Sí	Ciencias	Normofuncional (7-10 puntos)	1	1	Fiestas privadas	0	0	0	0	0	1	0	0	0	0	0
346	Mujer	18	Solo estudio y no busco trabajo	Piso de alquiler	Universidad de Granada	Piso de alquiler	Sí	Arte y Humanidades	Normofuncional (7-10 puntos)	0	0		0	0	0	0	0	0	0	1	0	1	1
347	Hombre	18	Solo estudio y no busco trabajo	Piso de alquiler	Universidad de Granada	Piso de alquiler	Sí	Ciencias Sociales y jurídicas	Normofuncional (7-10 puntos)	0	0		0	0	0	0	0	1	0	0	0	0	0
348	Hombre	18	Solo estudio y no busco trabajo	Colegio Mayor / Residencia Universitaria	Universidad de Granada	Colegio Mayor / Residencia Universitaria	Sí	Arte y Humanidades	Disfuncional leve (4-6 puntos)	1	0	Bar/Restaurante	0	0	0	0	0	1	0	0	0	0	0
349	Mujer	19	Solo estudio y no busco trabajo	Domicilio familiar	Universidad de Granada	Con padres	Sí	Ciencias Sociales y jurídicas	Normofuncional (7-10 puntos)	1	0	Bar/Restaurante	0	0	0	0	0	1	0	0	0	0	0
350	Mujer	18	Solo estudio y no busco trabajo	Piso de alquiler	Universidad de Granada	Piso de alquiler	Sí	Arte y Humanidades	Disfuncional leve (4-6 puntos)	0	0	Fiestas privadas	0	0	0	0	0	1	0	0	0	0	0
351	Mujer	24	Estudio y busco trabajo	Piso de alquiler	Universidad de Granada	Piso de alquiler	Sí	Ciencias Sociales y jurídicas	Disfuncional leve (4-6 puntos)	1	0	Fiestas privadas	0	0	0	0	0	0	0	0	1	1	1
352	Mujer	22	Solo estudio y no busco trabajo	Piso de alquiler	Universidad de Granada	Piso de alquiler	Sí	Ingenierías y Arquitecturas	Disfuncional leve (4-6 puntos)	1	0	Bar/Restaurante	0	0	0	0	0	1	0	0	0	0	0
353	Mujer	19	Solo estudio y no busco trabajo	Piso de alquiler	Universidad de Granada	Piso de alquiler	Sí	Ciencias de la Salud	Disfuncional leve (4-6 puntos)	0	0	Bar/Restaurante	0	0	0	0	0	1	0	0	0	0	0
354	Mujer	20	Solo estudio y no busco trabajo	Domicilio familiar	Universidad de Granada	Con padres	Sí	Ciencias de la Salud	Normofuncional (7-10 puntos)	0	0		0	1	0	0	0	1	0	0	0	1	1
355	Hombre	18	Solo estudio y no busco trabajo	Piso de alquiler	Universidad de Granada	Piso de alquiler	Sí	Ingenierías y Arquitecturas	Normofuncional (7-10 puntos)	0	0		0	0	0	0	0	0	0	0	1	1	1
356	Mujer	20	Estudio y busco trabajo	Domicilio familiar	Universidad de Granada	Con padres	Sí	Ciencias Sociales y jurídicas	Disfuncional grave (0-3 puntos)	1	0	Bar/Restaurante	0	0	0	0	0	0	0	0	1	1	1
357	Hombre	18	Solo estudio y no busco trabajo	Piso de alquiler	Universidad de Granada	Piso de alquiler	Sí	Ingenierías y Arquitecturas	Normofuncional (7-10 puntos)	1	0	Bar/Restaurante	0	0	0	0	0	0	0	0	1	1	1
358	Hombre	18	Solo estudio y no busco trabajo	Otros	Universidad de Granada	Domicilio propio / Otros	No	Ciencias de la Salud	Normofuncional (7-10 puntos)	0	0		0	0	0	0	0	0	0	0	1	1	1
359	Hombre	18	Solo estudio y no busco trabajo	Domicilio familiar	Universidad de Granada	Con padres	Sí	Arte y Humanidades	Normofuncional (7-10 puntos)	0	0		0	0	0	0	0	1	0	0	0	0	0
360	Mujer	18	Estudio y busco trabajo	Domicilio familiar	Universidad de Granada	Con padres	Sí	Ciencias	Disfuncional leve (4-6 puntos)	0	0	Bar/Restaurante	0	0	0	0	0	1	0	0	0	0	0
361	Hombre	18	Solo estudio y no busco trabajo	Piso de alquiler	Universidad de Granada	Piso de alquiler	No	Ciencias	Normofuncional (7-10 puntos)	0	1	Bar/Restaurante	0	0	0	0	0	0	0	0	1	1	1
362	Mujer	17	Solo estudio y no busco trabajo	Colegio Mayor / Residencia Universitaria	Universidad de Granada	Colegio Mayor / Residencia Universitaria	No	Ciencias de la Salud	Disfuncional leve (4-6 puntos)	1	1	Bar/Restaurante	0	0	0	0	0	1	0	0	0	0	0
363	Hombre	18	Solo estudio y no busco trabajo	Piso de alquiler	Universidad de Granada	Piso de alquiler	Sí	Arte y Humanidades	Normofuncional (7-10 puntos)	0	0		0	0	0	0	0	1	0	0	0	0	0
364	Mujer	27	Solo estudio y no busco trabajo	Piso de alquiler	Universidad de Granada	Piso de alquiler	Sí	Ciencias Sociales y jurídicas	Normofuncional (7-10 puntos)	1	1		0	0	0	0	0	0	1	0	0	1	1
365	Hombre	22	Estudio y busco trabajo	Domicilio familiar	Universidad de Granada	Con padres	No	Ciencias Sociales y jurídicas	Normofuncional (7-10 puntos)	0	0		0	0	0	0	0	1	0	0	0	0	0
366	Mujer	20	Solo estudio y no busco trabajo	Piso de alquiler	Universidad de Granada	Piso de alquiler	Sí	Ciencias Sociales y jurídicas	Normofuncional (7-10 puntos)	1	0	Bar/Restaurante	0	0	0	0	0	1	0	0	0	0	0
367	Mujer	18	Estudio y busco trabajo	Piso de alquiler	Universidad de Granada	Piso de alquiler	Sí	Ciencias Sociales y jurídicas	Normofuncional (7-10 puntos)	1	0		0	0	0	0	0	1	0	0	0	0	0
368	Mujer	18	Estudio y busco trabajo	Domicilio familiar	Universidad de Granada	Con padres	No	Ciencias Sociales y jurídicas	Normofuncional (7-10 puntos)	0	0	Fiestas privadas	0	0	0	0	0	1	0	0	0	0	0
369	Hombre	17	Estudio y busco trabajo	Domicilio familiar	Universidad de Granada	Con padres	No	Ciencias Sociales y jurídicas	Disfuncional leve (4-6 puntos)	0	0		0	0	0	0	0	1	0	0	0	0	0
370	Hombre	20	Solo estudio y no busco trabajo	Domicilio familiar	Universidad de Granada	Con padres	Sí	Ingenierías y Arquitecturas	Normofuncional (7-10 puntos)	0	0		0	0	0	0	0	1	0	0	0	0	0
371	Hombre	20	Solo estudio y no busco trabajo	Domicilio familiar	Universidad de Granada	Con padres	No	Ciencias de la Salud	Normofuncional (7-10 puntos)	0	0		0	0	0	0	0	1	0	0	0	0	0
372	Mujer	30	Estudio y busco trabajo	Piso de alquiler	Universidad de Granada	Piso de alquiler	Sí	Arte y Humanidades	Normofuncional (7-10 puntos)	0	0	Fiestas privadas	0	0	0	0	0	0	0	1	0	1	1
373	Hombre	18	Estudio y busco trabajo	Domicilio familiar	Universidad de Granada	Con padres	Sí	Ciencias Sociales y jurídicas	Disfuncional leve (4-6 puntos)	0	1	Bar/Restaurante	0	0	0	0	0	1	0	0	0	0	0
374	Hombre	18	Solo estudio y no busco trabajo	Piso de alquiler	Universidad de Granada	Piso de alquiler	No	Ciencias Sociales y jurídicas	Normofuncional (7-10 puntos)	0	0	Bar/Restaurante	0	0	1	0	0	0	0	0	0	1	1
375	Mujer	18	Estudio y busco trabajo	Domicilio familiar	Universidad de Granada	Con padres	Sí	Ciencias Sociales y jurídicas	Normofuncional (7-10 puntos)	1	0	Fiestas privadas	0	1	0	0	0	0	0	0	0	1	1
376	Mujer	18	Solo estudio y no busco trabajo	Domicilio familiar	Universidad de Granada	Con padres	Sí	Ciencias Sociales y jurídicas	Normofuncional (7-10 puntos)	1	1	En la calle (Botellón)	0	0	0	0	0	1	0	0	0	0	0
377	Hombre	21	Estudio y busco trabajo	Piso de alquiler	Universidad de Granada	Piso de alquiler	No	Ingenierías y Arquitecturas	Disfuncional leve (4-6 puntos)	0	0	Bar/Restaurante	0	0	0	0	0	1	0	0	0	0	0
378	Mujer	20	Estudio y busco trabajo	Piso de alquiler	Universidad de Granada	Piso de alquiler	No	Arte y Humanidades	Normofuncional (7-10 puntos)	1	0	Bar/Restaurante	0	0	0	0	0	1	0	0	0	0	0
379	Mujer	18	Solo estudio y no busco trabajo	Domicilio familiar	Universidad de Granada	Con padres	No	Ciencias Sociales y jurídicas	Normofuncional (7-10 puntos)	1	0	Bar/Restaurante	0	0	0	0	0	1	0	0	0	0	0
380	Mujer	18	Solo estudio y no busco trabajo	Piso de alquiler	Universidad de Granada	Piso de alquiler	Sí	Ciencias Sociales y jurídicas	Disfuncional grave (0-3 puntos)	1	0	En la calle (Botellón)	0	0	0	1	0	0	0	0	0	1	1
381	Mujer	31	Estudio y busco trabajo	Piso de alquiler	Universidad de Granada	Piso de alquiler	Sí	Ciencias de la Salud	Normofuncional (7-10 puntos)	0	0		0	0	0	0	0	1	0	0	0	0	0
382	Mujer	18	Solo estudio y no busco trabajo	Domicilio familiar	Universidad de Granada	Con padres	Sí	Ciencias Sociales y jurídicas	Normofuncional (7-10 puntos)	0	0	Fiestas privadas	0	0	0	0	0	1	0	0	0	0	0
383	Mujer	18	Solo estudio y no busco trabajo	Colegio Mayor / Residencia Universitaria	Universidad de Granada	Colegio Mayor / Residencia Universitaria	No	Arte y Humanidades	Disfuncional leve (4-6 puntos)	0	0	Residencia Universitaria	0	0	0	0	0	0	0	0	1	1	1
384	Mujer	18	Solo estudio y no busco trabajo	Piso de alquiler	Universidad de Granada	Piso de alquiler	Sí	Ingenierías y Arquitecturas	Disfuncional grave (0-3 puntos)	1	0	Fiestas privadas	0	0	0	0	0	1	0	0	0	0	0
385	Mujer	18	Estudio y trabajo a tiempo parcial	Domicilio familiar	Universidad de Granada	Con padres	No	Arte y Humanidades	Normofuncional (7-10 puntos)	0	0	Fiestas privadas	0	0	0	0	0	1	0	0	0	0	0
386	Mujer	21	Solo estudio y no busco trabajo	Domicilio familiar	Universidad de Granada	Con padres	Sí	Ciencias Sociales y jurídicas	Normofuncional (7-10 puntos)	0	0		0	0	0	0	0	1	0	0	0	0	0
387	Mujer	18	Solo estudio y no busco trabajo	Domicilio familiar	Universidad de Granada	Con padres	No	Ciencias de la Salud	Normofuncional (7-10 puntos)	1	0	En la calle (Botellón)	0	0	0	0	0	0	0	0	1	1	1
388	Mujer	18	Estudio y busco trabajo	Piso de alquiler	Universidad de Granada	Piso de alquiler	Sí	Arte y Humanidades	Normofuncional (7-10 puntos)	0	0	Fiestas privadas	0	1	0	0	0	0	0	0	0	1	1
389	Mujer	21	Solo estudio y no busco trabajo	Piso de alquiler	Universidad de Granada	Piso de alquiler	Sí	Ciencias Sociales y jurídicas	Normofuncional (7-10 puntos)	0	0	Bar/Restaurante	0	1	0	0	0	0	1	0	0	2	1
390	Mujer	18	Solo estudio y no busco trabajo	Domicilio familiar	Universidad de Granada	Con padres	Sí	Ciencias Sociales y jurídicas	Normofuncional (7-10 puntos)	0	0	Fiestas privadas	0	0	0	0	0	1	0	0	0	0	0
391	Hombre	29	Estudio y trabajo a tiempo completo	Domicilio propio	Universidad de Granada	Domicilio propio / Otros	Sí	Ciencias Sociales y jurídicas	Disfuncional leve (4-6 puntos)	0	0		0	0	0	0	0	0	0	1	0	1	1
392	Mujer	22	Estudio y trabajo a tiempo parcial	Domicilio familiar	Universidad de Granada	Con padres	Sí	Ciencias de la Salud	Normofuncional (7-10 puntos)	0	0	Fiestas privadas	0	0	0	0	0	1	0	0	0	0	0
393	Hombre	18	Solo estudio y no busco trabajo	Domicilio familiar	Universidad de Granada	Con padres	No	Ingenierías y Arquitecturas	Disfuncional grave (0-3 puntos)	0	0	Fiestas privadas	0	0	0	0	0	1	0	0	0	0	0
394	Hombre	18	Solo estudio y no busco trabajo	Domicilio familiar	Universidad de Granada	Con padres	Sí	Ingenierías y Arquitecturas	Normofuncional (7-10 puntos)	0	0	Fiestas privadas	0	0	0	0	0	1	0	0	0	0	0
395	Mujer	17	Solo estudio y no busco trabajo	Colegio Mayor / Residencia Universitaria	Universidad de Granada	Colegio Mayor / Residencia Universitaria	No	Ciencias de la Salud	Normofuncional (7-10 puntos)	1	1	Fiestas privadas	0	0	0	0	0	1	0	0	0	0	0
396	Mujer	19	Solo estudio y no busco trabajo	Colegio Mayor / Residencia Universitaria	Universidad de Granada	Colegio Mayor / Residencia Universitaria	No	Ciencias Sociales y jurídicas	Normofuncional (7-10 puntos)	1	1	Bar/Restaurante	0	0	0	0	0	1	0	0	0	0	0
397	Mujer	18	Solo estudio y no busco trabajo	Piso de alquiler	Universidad de Granada	Piso de alquiler	Sí	Ciencias de la Salud	Normofuncional (7-10 puntos)	0	1		0	0	0	0	0	0	1	0	0	1	1
398	Mujer	18	Solo estudio y no busco trabajo	Colegio Mayor / Residencia Universitaria	Universidad de Granada	Colegio Mayor / Residencia Universitaria	No	Ciencias de la Salud	Normofuncional (7-10 puntos)	1	0	Residencia Universitaria	0	0	0	0	0	1	0	0	0	0	0
399	Hombre	19	Solo estudio y no busco trabajo	Piso de alquiler	Universidad de Granada	Piso de alquiler	Sí	Ciencias Sociales y jurídicas	Disfuncional leve (4-6 puntos)	0	0		0	0	0	0	0	1	0	0	0	0	0
400	Mujer	17	Solo estudio y no busco trabajo	Domicilio familiar	Universidad de Granada	Con padres	No	Ciencias Sociales y jurídicas	Disfuncional leve (4-6 puntos)	0	0	En la calle (Botellón)	0	0	0	0	0	1	0	0	0	0	0
401	Mujer	18	Solo estudio y no busco trabajo	Piso de alquiler	Universidad de Granada	Piso de alquiler	Sí	Ciencias Sociales y jurídicas	Disfuncional leve (4-6 puntos)	0	0	Otros	0	0	0	0	0	1	0	0	0	0	0
402	Hombre	18	Solo estudio y no busco trabajo	Domicilio familiar	Universidad de Granada	Con padres	No	Ingenierías y Arquitecturas	Disfuncional grave (0-3 puntos)	1	1	Fiestas privadas	0	0	0	0	0	0	0	0	1	1	1
403	Mujer	18	Solo estudio y no busco trabajo	Domicilio familiar	Universidad de Granada	Con padres	Sí	Ciencias Sociales y jurídicas	Normofuncional (7-10 puntos)	0	0		0	0	0	0	0	1	0	0	0	0	0
404	Mujer	17	Solo estudio y no busco trabajo	Piso de alquiler	Universidad de Granada	Piso de alquiler	No	Ciencias Sociales y jurídicas	Disfuncional leve (4-6 puntos)	0	0	En la calle (Botellón)	0	0	0	0	0	1	0	0	0	0	0
405	Mujer	18	Solo estudio y no busco trabajo	Colegio Mayor / Residencia Universitaria	Universidad de Granada	Colegio Mayor / Residencia Universitaria	Sí	Ciencias	Normofuncional (7-10 puntos)	0	0	En la calle (Botellón)	0	0	0	0	0	1	0	0	0	0	0
406	Hombre	21	Solo estudio y no busco trabajo	Piso de alquiler	Universidad de Granada	Piso de alquiler	Sí	Ingenierías y Arquitecturas	Normofuncional (7-10 puntos)	1	0	Fiestas privadas	0	0	0	0	0	1	0	0	0	0	0
407	Mujer	19	Solo estudio y no busco trabajo	Piso de alquiler	Universidad de Granada	Piso de alquiler	Sí	Ciencias Sociales y jurídicas	Disfuncional leve (4-6 puntos)	1	0	Fiestas privadas	0	0	0	0	0	0	0	0	1	1	1
408	Mujer	21	Solo estudio y no busco trabajo	Piso de alquiler	Universidad de Granada	Piso de alquiler	Sí	Ciencias Sociales y jurídicas	Normofuncional (7-10 puntos)	1	0	Otros	0	0	0	0	0	0	0	0	1	1	1
409	Hombre	20	Solo estudio y no busco trabajo	Piso de alquiler	Universidad de Granada	Piso de alquiler	Sí	Ciencias	Normofuncional (7-10 puntos)	0	0		0	0	0	0	0	1	0	0	0	0	0
410	Mujer	18	Solo estudio y no busco trabajo	Domicilio familiar	Universidad de Granada	Con padres	Sí	Ciencias Sociales y jurídicas	Normofuncional (7-10 puntos)	0	0		0	1	0	0	0	0	0	0	1	2	1
411	Mujer	26	Solo estudio y no busco trabajo	Piso de alquiler	Universidad de Granada	Piso de alquiler	Sí	Ciencias Sociales y jurídicas	Normofuncional (7-10 puntos)	1	1	Fiestas privadas	0	0	1	0	0	0	0	1	0	2	1
412	Mujer	46	Estudio y trabajo a tiempo parcial	Domicilio familiar	Universidad de Granada	Con padres	Sí	Ciencias Sociales y jurídicas	Normofuncional (7-10 puntos)	1	0		0	0	0	0	0	1	0	0	0	0	0
413	Mujer	22	Estudio y busco trabajo	Piso de alquiler	Universidad de Granada	Piso de alquiler	Sí	Ciencias Sociales y jurídicas	Normofuncional (7-10 puntos)	1	1	Bar/Restaurante	0	0	0	0	0	1	0	0	0	0	0
414	Mujer	17	Solo estudio y no busco trabajo	Piso de alquiler	Universidad de Granada	Piso de alquiler	No	Ciencias Sociales y jurídicas	Normofuncional (7-10 puntos)	1	0	Bar/Restaurante	0	0	0	0	0	1	0	0	0	0	0
415	Mujer	20	Estudio y busco trabajo	Piso de alquiler	Universidad de Granada	Piso de alquiler	Sí	Ciencias Sociales y jurídicas	Normofuncional (7-10 puntos)	1	0	Bar/Restaurante	0	0	0	0	0	1	0	0	0	0	0
416	Hombre	24	Estudio y trabajo a tiempo parcial	Domicilio familiar	Universidad de Granada	Con padres	Sí	Ciencias Sociales y jurídicas	Normofuncional (7-10 puntos)	1	0	Bar/Restaurante	0	0	0	0	0	1	0	0	0	0	0
417	Mujer	21	Solo estudio y no busco trabajo	Piso de alquiler	Universidad de Granada	Piso de alquiler	Sí	Ciencias de la Salud	Normofuncional (7-10 puntos)	1	0	Bar/Restaurante	0	0	0	0	0	1	0	0	0	0	0
418	Hombre	18	Solo estudio y no busco trabajo	Domicilio familiar	Universidad de Granada	Con padres	Sí	Ciencias	Disfuncional leve (4-6 puntos)	0	0	Otros	0	0	0	0	0	1	0	0	0	0	0
419	Hombre	18	Solo estudio y no busco trabajo	Piso de alquiler	Universidad de Granada	Piso de alquiler	Sí	Ciencias de la Salud	Normofuncional (7-10 puntos)	0	0		0	0	0	0	0	0	0	0	1	1	1
420	Hombre	18	Estudio y trabajo a tiempo parcial	Domicilio familiar	Universidad de Granada	Con padres	No	Ingenierías y Arquitecturas	Normofuncional (7-10 puntos)	0	0	En la calle (Botellón)	0	0	0	0	0	1	0	0	0	0	0
421	Mujer	19	Estudio y busco trabajo	Piso de alquiler	Universidad de Granada	Piso de alquiler	Sí	Ciencias Sociales y jurídicas	Disfuncional grave (0-3 puntos)	0	0		0	0	0	0	0	1	0	0	0	0	0
422	Mujer	17	Estudio y busco trabajo	Domicilio familiar	Universidad de Granada	Con padres	Sí	Ciencias Sociales y jurídicas	Disfuncional grave (0-3 puntos)	0	0		0	0	0	0	0	1	0	0	0	0	0
423	Mujer	31	Solo estudio y no busco trabajo	Domicilio propio	Universidad de Granada	Domicilio propio / Otros	Sí	Ciencias Sociales y jurídicas	Normofuncional (7-10 puntos)	0	0	Otros	0	0	0	1	0	0	0	0	0	1	1
424	Mujer	18	Estudio y busco trabajo	Domicilio familiar	Universidad de Granada	Con padres	Sí	Ciencias Sociales y jurídicas	Normofuncional (7-10 puntos)	0	0	Bar/Restaurante	0	0	0	0	0	1	0	0	0	0	0
425	Hombre	18	Solo estudio y no busco trabajo	Domicilio familiar	Universidad de Granada	Con padres	Sí	Ciencias de la Salud	Disfuncional leve (4-6 puntos)	1	1	En la calle (Botellón)	0	0	0	0	0	0	1	0	0	1	1
426	Hombre	24	Estudio y trabajo a tiempo parcial	Piso de alquiler	Universidad de Granada	Piso de alquiler	No	Ingenierías y Arquitecturas	Normofuncional (7-10 puntos)	1	1	Fiestas privadas	0	1	0	0	0	0	0	0	0	1	1
427	Hombre	18	Solo estudio y no busco trabajo	Piso de alquiler	Universidad de Granada	Piso de alquiler	No	Ciencias de la Salud	Normofuncional (7-10 puntos)	0	0	Bar/Restaurante	0	0	0	0	0	0	0	1	0	1	1
428	Mujer	17	Solo estudio y no busco trabajo	Otros	Universidad de Granada	Domicilio propio / Otros	No	Ciencias de la Salud	Disfuncional leve (4-6 puntos)	0	0	En la calle (Botellón)	0	0	0	0	0	1	0	0	0	0	0
429	Mujer	19	Solo estudio y no busco trabajo	Domicilio familiar	Universidad de Granada	Con padres	No	Ciencias de la Salud	Normofuncional (7-10 puntos)	0	0	Fiestas privadas	0	0	0	0	0	0	0	1	0	1	1
430	Mujer	18	Solo estudio y no busco trabajo	Piso de alquiler	Universidad de Granada	Piso de alquiler	No	Ciencias de la Salud	Normofuncional (7-10 puntos)	0	0		0	0	0	0	0	1	0	0	0	0	0
431	Mujer	18	Solo estudio y no busco trabajo	Piso de alquiler	Universidad de Granada	Piso de alquiler	No	Ciencias de la Salud	Normofuncional (7-10 puntos)	0	0		0	0	0	0	0	1	0	0	0	0	0
432	Mujer	20	Solo estudio y no busco trabajo	Domicilio familiar	Universidad de Granada	Con padres	Sí	Ciencias de la Salud	Normofuncional (7-10 puntos)	1	0	Bar/Restaurante	0	0	0	0	0	1	0	0	0	0	0
433	Hombre	18	Solo estudio y no busco trabajo	Piso de alquiler	Universidad de Granada	Piso de alquiler	No	Ciencias de la Salud	Normofuncional (7-10 puntos)	1	0	Bar/Restaurante	0	0	0	0	0	1	0	0	0	0	0
434	Hombre	19	Solo estudio y no busco trabajo	Domicilio familiar	Universidad de Granada	Con padres	Sí	Ciencias de la Salud	Normofuncional (7-10 puntos)	0	0	En la calle (Botellón)	0	0	0	0	0	0	0	1	1	2	1
435	Mujer	18	Solo estudio y no busco trabajo	Domicilio familiar	Universidad de Granada	Con padres	No	Ciencias de la Salud	Normofuncional (7-10 puntos)	1	0	Fiestas privadas	0	0	0	0	0	1	0	0	0	0	0
436	Mujer	18	Solo estudio y no busco trabajo	Domicilio familiar	Universidad de Granada	Con padres	No	Ciencias de la Salud	Normofuncional (7-10 puntos)	1	0	Bar/Restaurante	0	0	0	0	0	1	0	0	0	0	0
437	Mujer	21	Solo estudio y no busco trabajo	Piso de alquiler	Universidad de Granada	Piso de alquiler	Sí	Ciencias de la Salud	Normofuncional (7-10 puntos)	0	0	Bar/Restaurante	0	0	0	0	0	1	0	0	0	0	0
438	Mujer	19	Estudio y busco trabajo	Piso de alquiler	Universidad de Granada	Piso de alquiler	No	Arte y Humanidades	Disfuncional leve (4-6 puntos)	1	1	Fiestas privadas	0	0	0	0	0	0	1	0	0	1	1
439	Mujer	18	Solo estudio y no busco trabajo	Domicilio familiar	Universidad de Granada	Con padres	Sí	Ciencias de la Salud	Normofuncional (7-10 puntos)	0	0		0	0	0	0	0	1	0	0	0	0	0
440	Mujer	18	Estudio y busco trabajo	Domicilio familiar	Universidad de Granada	Con padres	Sí	Ciencias Sociales y jurídicas	Normofuncional (7-10 puntos)	0	0	Fiestas privadas	0	1	0	0	0	0	0	1	0	2	1
441	Mujer	22	Solo estudio y no busco trabajo	Piso de alquiler	Universidad de Granada	Piso de alquiler	Sí	Ciencias Sociales y jurídicas	Normofuncional (7-10 puntos)	0	0	Bar/Restaurante	0	0	0	0	0	1	0	0	0	0	0
442	Mujer	20	Solo estudio y no busco trabajo	Piso de alquiler	Universidad de Granada	Piso de alquiler	Sí	Arte y Humanidades	Normofuncional (7-10 puntos)	0	0	Fiestas privadas	0	0	0	0	0	1	0	0	0	0	0
443	Mujer	20	Solo estudio y no busco trabajo	Piso de alquiler	Universidad de Granada	Piso de alquiler	No	Ciencias Sociales y jurídicas	Normofuncional (7-10 puntos)	1	0		0	0	0	0	0	1	0	0	0	0	0
444	Mujer	18	Solo estudio y no busco trabajo	Piso de alquiler	Universidad de Granada	Piso de alquiler	Sí	Ciencias de la Salud	Normofuncional (7-10 puntos)	0	0	Bar/Restaurante	0	0	0	0	0	1	0	0	0	0	0
445	Mujer	19	Estudio y busco trabajo	Piso de alquiler	Universidad de Granada	Piso de alquiler	Sí	Ciencias Sociales y jurídicas	Disfuncional grave (0-3 puntos)	1	1	Fiestas privadas	0	0	0	0	0	0	0	1	1	2	1
446	Mujer	18	Solo estudio y no busco trabajo	Domicilio familiar	Universidad de Granada	Con padres	Sí	Ciencias Sociales y jurídicas	Disfuncional leve (4-6 puntos)	1	0	En la calle (Botellón)	0	0	0	0	0	0	0	1	0	1	1
447	Mujer	20	Estudio y trabajo a tiempo completo	Domicilio familiar	Universidad de Granada	Con padres	Sí	Ciencias Sociales y jurídicas	Normofuncional (7-10 puntos)	0	0		0	0	0	0	0	1	0	0	0	0	0
448	Mujer	19	Solo estudio y no busco trabajo	Domicilio familiar	Universidad de Granada	Con padres	Sí	Ciencias de la Salud	Normofuncional (7-10 puntos)	0	1	En la calle (Botellón)	0	0	0	0	0	1	0	0	0	0	0
449	Mujer	21	Estudio y busco trabajo	Piso de alquiler	Universidad de Granada	Piso de alquiler	Sí	Ciencias Sociales y jurídicas	Normofuncional (7-10 puntos)	1	1	Bar/Restaurante	0	1	0	0	0	0	0	0	1	2	1
450	Mujer	25	Estudio y busco trabajo	Piso de alquiler	Universidad de Granada	Piso de alquiler	No	Ciencias Sociales y jurídicas	Normofuncional (7-10 puntos)	1	0	Fiestas privadas	0	0	0	0	0	1	0	0	0	0	0
451	Mujer	18	Solo estudio y no busco trabajo	Piso de alquiler	Universidad de Granada	Piso de alquiler	Sí	Arte y Humanidades	Normofuncional (7-10 puntos)	0	0	Bar/Restaurante	0	0	0	0	0	1	0	0	0	0	0
452	Mujer	17	Solo estudio y no busco trabajo	Piso de alquiler	Universidad de Granada	Piso de alquiler	Sí	Ciencias Sociales y jurídicas	Disfuncional leve (4-6 puntos)	1	0	En la calle (Botellón)	0	0	0	0	0	1	0	0	0	0	0
453	Mujer	18	Solo estudio y no busco trabajo	Domicilio familiar	Universidad de Granada	Con padres	No	Ciencias de la Salud	Disfuncional leve (4-6 puntos)	1	1	Fiestas privadas	0	0	0	0	0	0	0	0	1	1	1
454	Hombre	22	Solo estudio y no busco trabajo	Domicilio propio	Universidad de Granada	Domicilio propio / Otros	Sí	Ingenierías y Arquitecturas	Normofuncional (7-10 puntos)	0	0	En la calle (Botellón)	0	0	0	0	0	1	0	0	0	0	0
455	Mujer	18	Solo estudio y no busco trabajo	Colegio Mayor / Residencia Universitaria	Universidad de Granada	Colegio Mayor / Residencia Universitaria	No	Ciencias Sociales y jurídicas	Normofuncional (7-10 puntos)	1	1	En la calle (Botellón)	0	0	0	0	0	0	0	1	1	2	1
456	Hombre	18	Solo estudio y no busco trabajo	Piso de alquiler	Universidad de Granada	Piso de alquiler	Sí	Ingenierías y Arquitecturas	Normofuncional (7-10 puntos)	0	0		0	1	0	0	0	0	0	1	0	2	1
457	Hombre	18	Solo estudio y no busco trabajo	Domicilio familiar	Universidad de Granada	Con padres	Sí	Ciencias Sociales y jurídicas	Normofuncional (7-10 puntos)	0	0	Fiestas privadas	0	0	0	0	0	1	0	0	0	0	0
458	Mujer	18	Solo estudio y no busco trabajo	Domicilio familiar	Universidad de Granada	Con padres	No	Ciencias de la Salud	Disfuncional leve (4-6 puntos)	0	0	En la calle (Botellón)	0	0	0	0	0	1	0	0	0	0	0
459	Mujer	18	Solo estudio y no busco trabajo	Domicilio familiar	Universidad de Granada	Con padres	No	Ciencias de la Salud	Normofuncional (7-10 puntos)	0	0		0	0	0	0	0	1	0	0	0	0	0
460	Mujer	18	Solo estudio y no busco trabajo	Piso de alquiler	Universidad de Granada	Piso de alquiler	No	Ciencias de la Salud	Normofuncional (7-10 puntos)	1	0	Otros	0	0	0	0	0	1	0	0	0	0	0
461	Mujer	18	Solo estudio y no busco trabajo	Domicilio familiar	Universidad de Granada	Con padres	No	Ciencias de la Salud	Normofuncional (7-10 puntos)	0	0		0	0	0	0	0	0	0	0	1	1	1
462	Mujer	18	Solo estudio y no busco trabajo	Domicilio propio	Universidad de Granada	Domicilio propio / Otros	Sí	Ciencias de la Salud	Normofuncional (7-10 puntos)	1	0	En la calle (Botellón)	0	0	0	0	0	1	0	0	1	1	1
463	Hombre	18	Solo estudio y no busco trabajo	Piso de alquiler	Universidad de Granada	Piso de alquiler	No	Ciencias de la Salud	Disfuncional leve (4-6 puntos)	0	0		0	0	0	0	0	1	0	0	0	0	0
464	Mujer	20	Solo estudio y no busco trabajo	Piso de alquiler	Universidad de Granada	Piso de alquiler	Sí	Ciencias de la Salud	Normofuncional (7-10 puntos)	0	0		0	0	0	0	0	1	0	0	0	0	0
465	Hombre	18	Estudio y trabajo a tiempo parcial	Piso de alquiler	Universidad de Granada	Piso de alquiler	No	Ciencias de la Salud	Normofuncional (7-10 puntos)	1	1	Fiestas privadas	0	0	0	0	0	1	0	0	0	0	0
466	Hombre	20	Solo estudio y no busco trabajo	Piso de alquiler	Universidad de Granada	Piso de alquiler	No	Ciencias de la Salud	Normofuncional (7-10 puntos)	1	0		0	0	0	0	0	1	0	0	0	0	0
467	Mujer	18	Solo estudio y no busco trabajo	Colegio Mayor / Residencia Universitaria	Universidad de Granada	Colegio Mayor / Residencia Universitaria	No	Ciencias de la Salud	Normofuncional (7-10 puntos)	1	0	En la calle (Botellón)	0	0	0	0	0	1	0	0	0	0	0
468	Hombre	20	Estudio y busco trabajo	Domicilio familiar	Universidad de Granada	Con padres	No	Ciencias de la Salud	Normofuncional (7-10 puntos)	1	1	Bar/Restaurante	0	0	0	0	0	1	0	0	0	0	0
469	Mujer	23	Estudio y trabajo a tiempo parcial	Domicilio familiar	Universidad de Granada	Con padres	Sí	Ciencias de la Salud	Normofuncional (7-10 puntos)	1	0		0	0	0	0	0	1	0	0	0	0	0
470	Mujer	18	Solo estudio y no busco trabajo	Domicilio familiar	Universidad de Granada	Con padres	Sí	Ciencias de la Salud	Normofuncional (7-10 puntos)	1	0	Bar/Restaurante	0	0	0	0	0	1	0	0	0	0	0
471	Mujer	18	Solo estudio y no busco trabajo	Colegio Mayor / Residencia Universitaria	Universidad de Granada	Colegio Mayor / Residencia Universitaria	No	Ciencias de la Salud	Normofuncional (7-10 puntos)	1	0	Bar/Restaurante	0	0	0	0	0	0	0	0	1	1	1
472	Mujer	18	Solo estudio y no busco trabajo	Piso de alquiler	Universidad de Granada	Piso de alquiler	No	Ciencias de la Salud	Normofuncional (7-10 puntos)	0	0	Fiestas privadas	0	0	0	0	0	1	0	0	0	0	0
473	Hombre	18	Solo estudio y no busco trabajo	Piso de alquiler	Universidad de Granada	Piso de alquiler	No	Ciencias de la Salud	Normofuncional (7-10 puntos)	1	0	Fiestas privadas	0	0	0	0	0	1	0	0	0	0	0
474	Mujer	28	Estudio y busco trabajo	Domicilio familiar	Universidad de Granada	Con padres	No	Ciencias de la Salud	Normofuncional (7-10 puntos)	0	0		0	0	0	0	0	1	0	0	0	0	0
475	Hombre	18	Solo estudio y no busco trabajo	Piso de alquiler	Universidad de Granada	Piso de alquiler	No	Ciencias de la Salud	Normofuncional (7-10 puntos)	1	1	Fiestas privadas	0	0	0	0	0	1	0	0	0	0	0
476	Mujer	18	Solo estudio y no busco trabajo	Piso de alquiler	Universidad de Granada	Piso de alquiler	Sí	Ciencias de la Salud	Normofuncional (7-10 puntos)	1	0	En la calle (Botellón)	0	0	0	0	0	1	0	0	0	0	0
477	Mujer	18	Solo estudio y no busco trabajo	Piso de alquiler	Universidad de Granada	Piso de alquiler	No	Ciencias de la Salud	Normofuncional (7-10 puntos)	1	0	En la calle (Botellón)	0	0	0	0	0	0	0	1	0	1	1
478	Mujer	19	Solo estudio y no busco trabajo	Piso de alquiler	Universidad de Granada	Piso de alquiler	No	Ciencias de la Salud	Normofuncional (7-10 puntos)	0	0		0	0	0	0	0	1	0	0	0	0	0
479	Mujer	34	Estudio y busco trabajo	Domicilio propio	Universidad de Granada	Domicilio propio / Otros	No	Ciencias de la Salud	Normofuncional (7-10 puntos)	0	0	Otros	0	0	0	0	0	1	0	0	0	0	0
480	Hombre	24	Estudio y trabajo a tiempo parcial	Domicilio familiar	Universidad de Granada	Con padres	Sí	Ciencias Sociales y jurídicas	Normofuncional (7-10 puntos)	0	0	Otros	0	0	0	0	0	1	0	0	0	0	0
481	Hombre	18	Solo estudio y no busco trabajo	Domicilio familiar	Universidad de Granada	Con padres	Sí	Ciencias de la Salud	Normofuncional (7-10 puntos)	0	0	Bar/Restaurante	0	0	0	0	0	1	0	0	0	0	0
482	Mujer	18	Estudio y busco trabajo	Domicilio familiar	Universidad de Granada	Con padres	No	Ciencias Sociales y jurídicas	Normofuncional (7-10 puntos)	0	0	Fiestas privadas	0	0	0	0	0	0	0	0	1	1	1
483	Mujer	25	Estudio y busco trabajo	Domicilio familiar	Universidad de Granada	Con padres	Sí	Ciencias de la Salud	Normofuncional (7-10 puntos)	1	0	Otros	0	0	0	0	0	1	0	0	0	0	0
484	Hombre	18	Solo estudio y no busco trabajo	Colegio Mayor / Residencia Universitaria	Universidad de Granada	Colegio Mayor / Residencia Universitaria	Sí	Ciencias de la Salud	Normofuncional (7-10 puntos)	0	0	Fiestas privadas	0	0	0	0	0	0	0	0	1	1	1
485	Hombre	20	Solo estudio y no busco trabajo	Piso de alquiler	Universidad de Granada	Piso de alquiler	No	Ciencias Sociales y jurídicas	Disfuncional grave (0-3 puntos)	0	0		0	0	0	0	0	1	0	0	0	0	0
486	Mujer	19	Solo estudio y no busco trabajo	Piso de alquiler	Universidad de Granada	Piso de alquiler	Sí	Arte y Humanidades	Normofuncional (7-10 puntos)	1	0	Fiestas privadas	0	1	0	0	0	0	0	1	0	2	1
487	Mujer	18	Solo estudio y no busco trabajo	Colegio Mayor / Residencia Universitaria	Universidad de Granada	Colegio Mayor / Residencia Universitaria	Sí	Arte y Humanidades	Normofuncional (7-10 puntos)	0	0	Bar/Restaurante	0	0	0	0	0	1	0	0	0	0	0
488	Mujer	19	Solo estudio y no busco trabajo	Domicilio familiar	Universidad de Granada	Con padres	Sí	Arte y Humanidades	Normofuncional (7-10 puntos)	1	1	Fiestas privadas	0	0	0	0	0	1	0	0	0	0	0
489	Mujer	18	Solo estudio y no busco trabajo	Piso de alquiler	Universidad de Granada	Piso de alquiler	Sí	Ciencias de la Salud	Normofuncional (7-10 puntos)	1	0	Bar/Restaurante	0	0	0	0	0	1	0	0	0	0	0
490	Mujer	19	Solo estudio y no busco trabajo	Piso de alquiler	Universidad de Granada	Piso de alquiler	Sí	Ciencias de la Salud	Normofuncional (7-10 puntos)	1	0		0	0	0	0	0	1	0	0	0	0	0
491	Mujer	18	Solo estudio y no busco trabajo	Piso de alquiler	Universidad de Granada	Piso de alquiler	No	Ciencias de la Salud	Normofuncional (7-10 puntos)	1	0	Fiestas privadas	0	0	0	0	0	1	0	0	0	0	0
492	Mujer	23	Solo estudio y no busco trabajo	Domicilio familiar	Universidad de Granada	Con padres	Sí	Ciencias de la Salud	Normofuncional (7-10 puntos)	0	0	Otros	0	0	0	0	0	1	0	0	0	0	0
493	Hombre	28	Solo estudio y no busco trabajo	Piso de alquiler	Universidad de Granada	Piso de alquiler	Sí	Ciencias de la Salud	Normofuncional (7-10 puntos)	0	0		0	0	0	0	0	1	0	0	0	0	0
494	Mujer	18	Solo estudio y no busco trabajo	Domicilio familiar	Universidad de Granada	Con padres	No	Ciencias de la Salud	Normofuncional (7-10 puntos)	0	0		0	0	0	0	0	1	0	0	0	0	0
495	Hombre	19	Solo estudio y no busco trabajo	Piso de alquiler	Universidad de Granada	Piso de alquiler	Sí	Arte y Humanidades	Normofuncional (7-10 puntos)	0	0	Fiestas privadas	0	0	0	0	0	1	0	0	0	0	0
496	Mujer	22	Estudio y busco trabajo	Piso de alquiler	Universidad de Granada	Piso de alquiler	No	Ciencias Sociales y jurídicas	Normofuncional (7-10 puntos)	1	0	Fiestas privadas	0	0	0	0	0	1	0	0	0	0	0
497	Mujer	18	Solo estudio y no busco trabajo	Domicilio familiar	Universidad de Granada	Con padres	Sí	Arte y Humanidades	Disfuncional grave (0-3 puntos)	0	0	En la calle (Botellón)	0	0	0	0	0	1	0	0	0	0	0
498	Mujer	18	Solo estudio y no busco trabajo	Domicilio familiar	Universidad de Granada	Con padres	No	Ciencias de la Salud	Normofuncional (7-10 puntos)	1	0	Fiestas privadas	0	0	0	0	0	0	1	0	0	1	1
499	Mujer	18	Estudio y busco trabajo	Domicilio familiar	Universidad de Granada	Con padres	No	Ciencias de la Salud	Normofuncional (7-10 puntos)	0	0	Fiestas privadas	0	0	0	0	0	1	0	0	0	0	0
500	Mujer	21	Solo estudio y no busco trabajo	Domicilio familiar	Universidad de Granada	Con padres	Sí	Ciencias de la Salud	Disfuncional leve (4-6 puntos)	0	0		0	0	0	0	0	1	0	0	0	0	0
501	Mujer	18	Solo estudio y no busco trabajo	Domicilio familiar	Universidad de Granada	Con padres	Sí	Ciencias	Normofuncional (7-10 puntos)	0	0	Fiestas privadas	0	0	0	0	0	1	0	0	0	0	0
502	Mujer	34	Estudio y trabajo a tiempo parcial	Piso de alquiler	Universidad de Granada	Piso de alquiler	Sí	Ciencias de la Salud	Normofuncional (7-10 puntos)	0	0	Fiestas privadas	0	1	0	0	0	0	0	0	1	2	1
503	Hombre	19	Solo estudio y no busco trabajo	Domicilio familiar	Universidad de Granada	Con padres	No	Ciencias de la Salud	Disfuncional leve (4-6 puntos)	1	0	Fiestas privadas	0	0	0	0	0	1	0	0	0	0	0
504	Hombre	17	Solo estudio y no busco trabajo	Domicilio familiar	Universidad de Granada	Con padres	Sí	Ciencias Sociales y jurídicas	Normofuncional (7-10 puntos)	1	0	En la calle (Botellón)	0	0	0	0	0	1	0	0	0	0	0
505	Mujer	19	Solo estudio y no busco trabajo	Domicilio familiar	Universidad de Granada	Con padres	No	Ciencias de la Salud	Disfuncional leve (4-6 puntos)	0	0	En la calle (Botellón)	0	0	0	0	0	1	0	0	0	0	0
506	Mujer	18	Solo estudio y no busco trabajo	Piso de alquiler	Universidad de Granada	Piso de alquiler	No	Ciencias de la Salud	Normofuncional (7-10 puntos)	0	0		0	0	0	0	0	1	0	0	0	0	0
507	Mujer	18	Solo estudio y no busco trabajo	Colegio Mayor / Residencia Universitaria	Universidad de Granada	Colegio Mayor / Residencia Universitaria	Sí	Ciencias de la Salud	Normofuncional (7-10 puntos)	0	0	En la calle (Botellón)	0	0	0	0	0	1	0	0	0	0	0
508	Mujer	18	Solo estudio y no busco trabajo	Piso de alquiler	Universidad de Granada	Piso de alquiler	Sí	Ciencias Sociales y jurídicas	Normofuncional (7-10 puntos)	1	0	Bar/Restaurante	0	0	0	0	0	0	0	0	1	1	1
509	Mujer	18	Solo estudio y no busco trabajo	Domicilio familiar	Universidad de Granada	Con padres	Sí	Ciencias Sociales y jurídicas	Normofuncional (7-10 puntos)	1	0	En la calle (Botellón)	0	0	0	0	0	0	0	1	0	1	1
510	Mujer	20	Solo estudio y no busco trabajo	Piso de alquiler	Universidad de Granada	Piso de alquiler	Sí	Ciencias de la Salud	Normofuncional (7-10 puntos)	1	1		0	0	0	0	0	1	0	0	0	0	0
511	Mujer	18	Solo estudio y no busco trabajo	Domicilio familiar	Universidad de Granada	Con padres	Sí	Ciencias Sociales y jurídicas	Normofuncional (7-10 puntos)	0	1	Bar/Restaurante	0	0	0	0	0	1	0	0	0	0	0
512	Mujer	18	Solo estudio y no busco trabajo	Piso de alquiler	Universidad de Granada	Piso de alquiler	Sí	Arte y Humanidades	Normofuncional (7-10 puntos)	1	0	Fiestas privadas	0	0	0	0	0	0	0	1	1	2	1
513	Mujer	18	Solo estudio y no busco trabajo	Domicilio familiar	Universidad de Granada	Con padres	No	Ciencias de la Salud	Normofuncional (7-10 puntos)	0	0		0	0	0	0	0	1	0	0	0	0	0
514	Mujer	19	Solo estudio y no busco trabajo	Domicilio familiar	Universidad de Granada	Con padres	Sí	Ciencias de la Salud	Normofuncional (7-10 puntos)	1	0	Otros	0	0	0	0	0	1	0	0	0	0	0
515	Mujer	18	Solo estudio y no busco trabajo	Piso de alquiler	Universidad de Granada	Piso de alquiler	Sí	Ciencias Sociales y jurídicas	Normofuncional (7-10 puntos)	1	0	Fiestas privadas	0	0	0	0	0	0	0	1	0	1	1
516	Mujer	22	Solo estudio y no busco trabajo	Piso de alquiler	Universidad de Salamanca	Piso de alquiler	Sí	Ciencias de la Salud	Normofuncional (7-10 puntos)	1	0	Bar/Restaurante	0	0	0	0	0	0	0	0	1	1	1
517	Mujer	18	Estudio y trabajo a tiempo parcial	Piso de alquiler	Universidad de Salamanca	Piso de alquiler	Sí	Ciencias de la Salud	Normofuncional (7-10 puntos)	1	1	Residencia Universitaria	0	0	0	0	0	1	0	0	0	0	0
518	Hombre	23	Estudio y busco trabajo	Domicilio familiar	Universidad de Salamanca	Con padres	Sí	Ingenierías y Arquitecturas	Normofuncional (7-10 puntos)	1	1	Residencia Universitaria	0	0	0	0	0	1	0	0	0	0	0
519	Mujer	18	Solo estudio y no busco trabajo	Colegio Mayor / Residencia Universitaria	Universidad de Salamanca	Colegio Mayor / Residencia Universitaria	Sí	Ciencias	Normofuncional (7-10 puntos)	0	0		0	0	0	0	0	1	0	0	0	0	0
520	Mujer	18	Solo estudio y no busco trabajo	Piso de alquiler	Universidad de Salamanca	Piso de alquiler	Sí	Ciencias	Normofuncional (7-10 puntos)	0	0	Fiestas privadas	0	0	0	0	0	1	0	0	0	0	0
521	Mujer	18	Solo estudio y no busco trabajo	Colegio Mayor / Residencia Universitaria	Universidad de Salamanca	Colegio Mayor / Residencia Universitaria	Sí	Ciencias	Normofuncional (7-10 puntos)	0	0		0	0	0	0	0	1	0	0	0	0	0
522	Hombre	18	Solo estudio y no busco trabajo	Domicilio familiar	Universidad de Granada	Con padres	No	Ciencias de la Salud	Normofuncional (7-10 puntos)	1	0	Fiestas privadas	0	0	0	0	0	1	0	0	0	0	0
523	Hombre	19	Solo estudio y no busco trabajo	Domicilio familiar	Universidad de Salamanca	Con padres	Sí	Ciencias Sociales y jurídicas	Normofuncional (7-10 puntos)	1	1	Bar/Restaurante	0	0	0	0	0	1	0	0	0	0	0
524	Mujer	25	Solo estudio y no busco trabajo	Piso de alquiler	Universidad de Salamanca	Piso de alquiler	Sí	Ingenierías y Arquitecturas	Normofuncional (7-10 puntos)	0	0	Fiestas privadas	0	0	0	0	0	1	0	0	0	0	0
525	Mujer	18	Solo estudio y no busco trabajo	Piso de alquiler	Universidad de Salamanca	Piso de alquiler	No	Ciencias Sociales y jurídicas	Normofuncional (7-10 puntos)	0	0	Bar/Restaurante	0	0	0	0	0	1	0	0	0	0	0
526	Mujer	22	Estudio y trabajo a tiempo completo	Domicilio familiar	Universidad de Granada	Con padres	Sí	Ciencias	Disfuncional grave (0-3 puntos)	0	0		0	0	0	0	0	1	0	0	0	0	0
527	Hombre	18	Solo estudio y no busco trabajo	Domicilio familiar	Universidad de Salamanca	Con padres	Sí	Ciencias de la Salud	Disfuncional grave (0-3 puntos)	1	1	Fiestas privadas	0	0	0	0	0	1	0	0	0	0	0
528	Hombre	18	Solo estudio y no busco trabajo	Piso de alquiler	Universidad de Salamanca	Piso de alquiler	Sí	Ciencias	Normofuncional (7-10 puntos)	1	0	Bar/Restaurante	0	0	0	0	0	1	0	0	0	0	0
529	Mujer	19	Estudio y busco trabajo	Colegio Mayor / Residencia Universitaria	Universidad de Salamanca	Colegio Mayor / Residencia Universitaria	No	Ciencias de la Salud	Normofuncional (7-10 puntos)	1	0	Residencia Universitaria	0	0	1	0	0	0	0	0	0	1	1
530	Mujer	18	Estudio y busco trabajo	Domicilio familiar	Universidad de Salamanca	Con padres	No	Ciencias Sociales y jurídicas	Disfuncional grave (0-3 puntos)	1	0	Bar/Restaurante	0	0	0	0	0	1	0	0	0	0	0
531	Hombre	22	Estudio y trabajo a tiempo parcial	Piso de alquiler	Universidad de Salamanca	Piso de alquiler	No	Ciencias	Normofuncional (7-10 puntos)	1	0		0	0	0	0	0	1	0	0	0	0	0
532	Mujer	19	Solo estudio y no busco trabajo	Piso de alquiler	Universidad de Salamanca	Piso de alquiler	Sí	Ciencias de la Salud	Normofuncional (7-10 puntos)	1	1	Residencia Universitaria	0	0	0	0	0	0	0	0	1	1	1
533	Mujer	18	Solo estudio y no busco trabajo	Domicilio familiar	Universidad de Salamanca	Con padres	Sí	Arte y Humanidades	Normofuncional (7-10 puntos)	0	0	Fiestas privadas	0	0	0	0	0	1	0	0	0	0	0
534	Mujer	24	Estudio y busco trabajo	Piso de alquiler	Universidad de Salamanca	Piso de alquiler	Sí	Ciencias Sociales y jurídicas	Normofuncional (7-10 puntos)	0	0		0	1	0	0	0	0	0	0	1	2	1
535	Hombre	19	Solo estudio y no busco trabajo	Domicilio familiar	Universidad de Salamanca	Con padres	Sí	Ciencias de la Salud	Normofuncional (7-10 puntos)	0	0		0	0	0	0	0	1	0	0	0	0	0
536	Mujer	21	Solo estudio y no busco trabajo	Piso de alquiler	Universidad de Salamanca	Piso de alquiler	Sí	Ciencias Sociales y jurídicas	Normofuncional (7-10 puntos)	1	0	Bar/Restaurante	0	0	0	0	0	0	1	0	0	1	1
537	Hombre	18	Solo estudio y no busco trabajo	Piso de alquiler	Universidad de Salamanca	Piso de alquiler	Sí	Ciencias de la Salud	Normofuncional (7-10 puntos)	1	1	Bar/Restaurante	0	0	0	0	0	1	0	0	0	0	0
538	Hombre	19	Solo estudio y no busco trabajo	Piso de alquiler	Universidad de Salamanca	Piso de alquiler	Sí	Ingenierías y Arquitecturas	Normofuncional (7-10 puntos)	1	0	Bar/Restaurante	0	0	0	0	0	1	0	0	0	0	0
539	Mujer	19	Solo estudio y no busco trabajo	Piso de alquiler	Universidad de Salamanca	Piso de alquiler	No	Ciencias Sociales y jurídicas	Normofuncional (7-10 puntos)	1	1	Bar/Restaurante	0	0	0	0	0	0	0	1	0	1	1
540	Hombre	18	Solo estudio y no busco trabajo	Domicilio familiar	Universidad de Salamanca	Con padres	Sí	Ciencias Sociales y jurídicas	Normofuncional (7-10 puntos)	0	0		0	0	0	0	0	1	0	0	0	0	0
541	Hombre	20	Estudio y trabajo a tiempo completo	Domicilio propio	Universidad de Granada	Domicilio propio / Otros	Sí	Ciencias Sociales y jurídicas	Disfuncional grave (0-3 puntos)	1	1	Residencia Universitaria	1	1	1	1	1	0	1	1	1	10	1
542	Hombre	18	Solo estudio y no busco trabajo	Colegio Mayor / Residencia Universitaria	Universidad de Salamanca	Colegio Mayor / Residencia Universitaria	Sí	Ciencias de la Salud	Normofuncional (7-10 puntos)	0	0	En la calle (Botellón)	0	0	0	0	0	1	0	0	0	0	0
543	Mujer	18	Solo estudio y no busco trabajo	Colegio Mayor / Residencia Universitaria	Universidad de Salamanca	Colegio Mayor / Residencia Universitaria	Sí	Ciencias Sociales y jurídicas	Normofuncional (7-10 puntos)	0	0	Residencia Universitaria	0	0	0	0	0	1	0	0	0	0	0
544	Mujer	18	Estudio y busco trabajo	Piso de alquiler	Universidad de Salamanca	Piso de alquiler	No	Ingenierías y Arquitecturas	Disfuncional grave (0-3 puntos)	1	0	Bar/Restaurante	0	0	0	0	0	0	0	1	0	1	1
545	Hombre	19	Solo estudio y no busco trabajo	Piso de alquiler	Universidad de Salamanca	Piso de alquiler	Sí	Arte y Humanidades	Normofuncional (7-10 puntos)	1	1	Fiestas privadas	0	0	0	0	0	1	0	0	0	0	0
546	Mujer	18	Solo estudio y no busco trabajo	Domicilio familiar	Universidad de Salamanca	Con padres	Sí	Ciencias Sociales y jurídicas	Normofuncional (7-10 puntos)	0	0		0	0	0	0	0	1	0	0	0	0	0
547	Hombre	20	Estudio y busco trabajo	Piso de alquiler	Universidad de Salamanca	Piso de alquiler	No	Ciencias Sociales y jurídicas	Disfuncional leve (4-6 puntos)	1	1	Bar/Restaurante	0	0	0	0	0	0	1	0	0	1	1
548	Mujer	18	Solo estudio y no busco trabajo	Piso de alquiler	Universidad de Salamanca	Piso de alquiler	Sí	Ciencias	Normofuncional (7-10 puntos)	0	0		0	0	0	0	0	1	0	0	0	0	0
549	Mujer	20	Solo estudio y no busco trabajo	Piso de alquiler	Universidad de Salamanca	Piso de alquiler	Sí	Arte y Humanidades	Normofuncional (7-10 puntos)	1	1		0	0	0	0	0	1	0	0	0	0	0
550	Hombre	21	Solo estudio y no busco trabajo	Domicilio familiar	Universidad de Salamanca	Con padres	Sí	Ciencias	Normofuncional (7-10 puntos)	1	0	Bar/Restaurante	0	0	0	0	0	1	0	0	0	0	0
551	Hombre	21	Solo estudio y no busco trabajo	Domicilio familiar	Universidad de Salamanca	Con padres	Sí	Ciencias Sociales y jurídicas	Normofuncional (7-10 puntos)	1	0	Otros	0	0	0	0	0	1	0	0	0	0	0
552	Mujer	19	Solo estudio y no busco trabajo	Piso de alquiler	Universidad de Salamanca	Piso de alquiler	Sí	Ciencias Sociales y jurídicas	Normofuncional (7-10 puntos)	0	0	Bar/Restaurante	0	0	0	0	0	1	0	0	0	0	0
553	Hombre	18	Solo estudio y no busco trabajo	Colegio Mayor / Residencia Universitaria	Universidad de Salamanca	Colegio Mayor / Residencia Universitaria	Sí	Arte y Humanidades	Normofuncional (7-10 puntos)	0	0	Fiestas privadas	0	0	0	0	0	1	0	0	0	0	0
554	Mujer	18	Solo estudio y no busco trabajo	Domicilio familiar	Universidad de Salamanca	Con padres	No	Ciencias de la Salud	Normofuncional (7-10 puntos)	0	0	Bar/Restaurante	0	0	0	0	0	1	0	0	0	0	0
555	Mujer	18	Solo estudio y no busco trabajo	Piso de alquiler	Universidad de Salamanca	Piso de alquiler	Sí	Ciencias de la Salud	Normofuncional (7-10 puntos)	0	0		0	0	0	0	0	1	0	0	0	0	0
556	Mujer	20	Solo estudio y no busco trabajo	Piso de alquiler	Universidad de León	Piso de alquiler	Sí	Ciencias de la Salud	Normofuncional (7-10 puntos)	0	0		0	0	0	0	0	0	1	0	0	1	1
557	Hombre	21	Solo estudio y no busco trabajo	Piso de alquiler	Universidad de Salamanca	Piso de alquiler	Sí	Ciencias	Normofuncional (7-10 puntos)	1	0		0	0	0	0	0	1	0	0	0	0	0
558	Mujer	22	Solo estudio y no busco trabajo	Piso de alquiler	Universidad de Salamanca	Piso de alquiler	Sí	Ciencias Sociales y jurídicas	Normofuncional (7-10 puntos)	0	0	Fiestas privadas	0	0	0	0	0	1	0	0	0	0	0
559	Mujer	22	Solo estudio y no busco trabajo	Piso de alquiler	Universidad de León	Piso de alquiler	Sí	Ciencias de la Salud	Normofuncional (7-10 puntos)	0	0	Fiestas privadas	0	0	0	0	0	1	0	0	0	0	0
560	Mujer	19	Solo estudio y no busco trabajo	Piso de alquiler	Universidad de Salamanca	Piso de alquiler	Sí	Arte y Humanidades	Disfuncional leve (4-6 puntos)	1	0	Otros	0	0	0	0	0	0	0	0	1	1	1
561	Mujer	19	Solo estudio y no busco trabajo	Piso de alquiler	Universidad de Salamanca	Piso de alquiler	Sí	Arte y Humanidades	Normofuncional (7-10 puntos)	0	0		0	0	0	0	0	1	0	0	0	0	0
562	Mujer	18	Solo estudio y no busco trabajo	Piso de alquiler	Universidad de León	Piso de alquiler	Sí	Ciencias de la Salud	Disfuncional grave (0-3 puntos)	1	0		0	0	0	0	0	1	0	0	0	0	0
563	Mujer	18	Solo estudio y no busco trabajo	Domicilio familiar	Universidad de Granada	Con padres	Sí	Ciencias Sociales y jurídicas	Normofuncional (7-10 puntos)	1	0	En la calle (Botellón)	0	0	0	0	0	1	0	0	0	0	0
564	Mujer	18	Solo estudio y no busco trabajo	Piso de alquiler	Universidad de Salamanca	Piso de alquiler	No	Ciencias de la Salud	Normofuncional (7-10 puntos)	0	0		0	0	0	0	0	1	0	0	0	0	0
565	Mujer	44	Estudio y busco trabajo	Domicilio propio	Universidad de Salamanca	Domicilio propio / Otros	Sí	Ciencias Sociales y jurídicas	Disfuncional leve (4-6 puntos)	1	1		0	0	0	0	0	0	0	0	1	1	1
566	Mujer	18	Solo estudio y no busco trabajo	Colegio Mayor / Residencia Universitaria	Universidad de Salamanca	Colegio Mayor / Residencia Universitaria	Sí	Arte y Humanidades	Normofuncional (7-10 puntos)	0	0	En la calle (Botellón)	0	0	0	0	0	0	0	0	1	1	1
567	Hombre	21	Solo estudio y no busco trabajo	Piso de alquiler	Universidad de Salamanca	Piso de alquiler	Sí	Ingenierías y Arquitecturas	Normofuncional (7-10 puntos)	0	0	Fiestas privadas	0	0	0	0	0	0	1	0	0	1	1
568	Mujer	21	Solo estudio y no busco trabajo	Piso de alquiler	Universidad de Salamanca	Piso de alquiler	Sí	Ciencias	Disfuncional leve (4-6 puntos)	0	0		0	1	0	0	0	0	0	0	0	1	1
569	Mujer	21	Estudio y busco trabajo	Piso de alquiler	Universidad de Salamanca	Piso de alquiler	Sí	Ciencias Sociales y jurídicas	Normofuncional (7-10 puntos)	0	0		0	0	0	0	0	0	0	1	0	1	1
570	Mujer	18	Solo estudio y no busco trabajo	Colegio Mayor / Residencia Universitaria	Universidad de Salamanca	Colegio Mayor / Residencia Universitaria	Sí	Ciencias Sociales y jurídicas	Normofuncional (7-10 puntos)	0	0		0	0	0	0	0	1	0	0	0	0	0
571	Mujer	29	Solo estudio y no busco trabajo	Colegio Mayor / Residencia Universitaria	Universidad de Salamanca	Colegio Mayor / Residencia Universitaria	Sí	Ciencias Sociales y jurídicas	Normofuncional (7-10 puntos)	0	0		0	0	0	0	0	1	0	0	0	0	0
572	Mujer	24	Solo estudio y no busco trabajo	Piso de alquiler	Universidad de Salamanca	Piso de alquiler	Sí	Ciencias de la Salud	Normofuncional (7-10 puntos)	1	0		0	0	0	0	0	1	0	0	0	0	0
573	Hombre	52	Estudio y trabajo a tiempo completo	Domicilio familiar	Universidad de Salamanca	Con padres	Sí	Ciencias Sociales y jurídicas	Normofuncional (7-10 puntos)	0	0	Fiestas privadas	0	0	0	0	0	1	0	0	0	0	0
574	Mujer	18	Solo estudio y no busco trabajo	Colegio Mayor / Residencia Universitaria	Universidad de Salamanca	Colegio Mayor / Residencia Universitaria	Sí	Ciencias	Normofuncional (7-10 puntos)	0	0		0	0	0	0	0	1	0	0	0	0	0
575	Mujer	18	Solo estudio y no busco trabajo	Piso de alquiler	Universidad de Salamanca	Piso de alquiler	No	Ciencias Sociales y jurídicas	Disfuncional leve (4-6 puntos)	0	0	Fiestas privadas	0	0	0	0	0	1	0	0	0	0	0
576	Mujer	20	Solo estudio y no busco trabajo	Piso de alquiler	Universidad de Salamanca	Piso de alquiler	No	Arte y Humanidades	Normofuncional (7-10 puntos)	1	0	Bar/Restaurante	0	0	0	0	0	1	0	0	0	0	0
577	Hombre	18	Solo estudio y no busco trabajo	Domicilio familiar	Universidad de Salamanca	Con padres	No	Ciencias Sociales y jurídicas	Disfuncional leve (4-6 puntos)	1	1	Bar/Restaurante	0	0	0	0	0	1	0	0	0	0	0
578	Mujer	20	Estudio y busco trabajo	Piso de alquiler	Universidad de Granada	Piso de alquiler	Sí	Ciencias Sociales y jurídicas	Normofuncional (7-10 puntos)	1	0		0	0	0	0	0	1	0	0	0	0	0
579	Mujer	18	Solo estudio y no busco trabajo	Colegio Mayor / Residencia Universitaria	Universidad de Salamanca	Colegio Mayor / Residencia Universitaria	Sí	Ciencias Sociales y jurídicas	Normofuncional (7-10 puntos)	0	0	Residencia Universitaria	0	0	0	0	0	1	0	0	0	0	0
580	Mujer	24	Estudio y busco trabajo	Piso de alquiler	Universidad de Salamanca	Piso de alquiler	No	Ciencias Sociales y jurídicas	Normofuncional (7-10 puntos)	0	0	Bar/Restaurante	0	0	0	0	0	1	0	0	0	0	0
581	Mujer	17	Solo estudio y no busco trabajo	Piso de alquiler	Universidad de Salamanca	Piso de alquiler	Sí	Ciencias Sociales y jurídicas	Normofuncional (7-10 puntos)	0	0		0	0	0	0	0	1	0	0	0	0	0
582	Hombre	18	Solo estudio y no busco trabajo	Piso de alquiler	Universidad de Granada	Piso de alquiler	No	Ciencias	Disfuncional grave (0-3 puntos)	1	0	Fiestas privadas	0	0	0	0	0	1	0	0	0	0	0
583	Mujer	21	Solo estudio y no busco trabajo	Piso de alquiler	Universidad de Salamanca	Piso de alquiler	Sí	Ciencias Sociales y jurídicas	Normofuncional (7-10 puntos)	1	0	Bar/Restaurante	0	0	0	0	0	1	0	0	0	0	0
584	Hombre	18	Solo estudio y no busco trabajo	Domicilio familiar	Universidad de Salamanca	Con padres	Sí	Ciencias	Normofuncional (7-10 puntos)	0	0	Fiestas privadas	0	0	0	0	0	1	0	0	0	0	0
585	Mujer	25	Estudio y trabajo a tiempo parcial	Colegio Mayor / Residencia Universitaria	Universidad de Salamanca	Colegio Mayor / Residencia Universitaria	Sí	Arte y Humanidades	Normofuncional (7-10 puntos)	0	1		0	0	0	0	0	1	0	0	0	0	0
586	Mujer	18	Solo estudio y no busco trabajo	Domicilio familiar	Universidad de León	Con padres	Sí	Ciencias de la Salud	Normofuncional (7-10 puntos)	0	0	Bar/Restaurante	0	0	0	0	0	1	0	0	0	0	0
587	Mujer	18	Solo estudio y no busco trabajo	Piso de alquiler	Universidad de Granada	Piso de alquiler	Sí	Ciencias	Normofuncional (7-10 puntos)	1	1	En la calle (Botellón)	0	0	0	0	0	1	0	0	0	0	0
588	Hombre	18	Solo estudio y no busco trabajo	Domicilio familiar	Universidad de Salamanca	Con padres	Sí	Ciencias de la Salud	Disfuncional leve (4-6 puntos)	0	0		0	0	0	0	0	1	0	0	0	0	0
589	Mujer	22	Estudio y busco trabajo	Piso de alquiler	Universidad de Salamanca	Piso de alquiler	Sí	Ciencias Sociales y jurídicas	Disfuncional leve (4-6 puntos)	1	1	Fiestas privadas	0	0	0	0	0	1	0	0	0	0	0
590	Mujer	21	Estudio y busco trabajo	Piso de alquiler	Universidad de Salamanca	Piso de alquiler	No	Ciencias Sociales y jurídicas	Normofuncional (7-10 puntos)	0	0	Bar/Restaurante	0	0	0	0	0	0	0	1	1	2	1
591	Mujer	25	Solo estudio y no busco trabajo	Domicilio familiar	Universidad de Salamanca	Con padres	Sí	Ciencias de la Salud	Normofuncional (7-10 puntos)	0	0	Otros	0	0	0	0	0	1	0	0	0	0	0
592	Mujer	18	Solo estudio y no busco trabajo	Piso de alquiler	Universidad de Granada	Piso de alquiler	Sí	Ciencias Sociales y jurídicas	Normofuncional (7-10 puntos)	1	1	Bar/Restaurante	0	0	0	0	0	1	0	0	0	0	0
593	Mujer	17	Estudio y busco trabajo	Domicilio familiar	Universidad de Granada	Con padres	Sí	Arte y Humanidades	Disfuncional grave (0-3 puntos)	0	0	Fiestas privadas	0	0	0	0	0	0	1	0	0	1	1
594	Hombre	19	Solo estudio y no busco trabajo	Piso de alquiler	Universidad de Granada	Piso de alquiler	No	Ciencias Sociales y jurídicas	Normofuncional (7-10 puntos)	1	1	Fiestas privadas	0	0	0	0	0	0	1	0	0	1	1
595	Hombre	18	Solo estudio y no busco trabajo	Colegio Mayor / Residencia Universitaria	Universidad de Salamanca	Colegio Mayor / Residencia Universitaria	Sí	Ciencias Sociales y jurídicas	Disfuncional leve (4-6 puntos)	1	0	Bar/Restaurante	0	0	0	0	0	1	0	0	0	0	0
596	Mujer	18	Solo estudio y no busco trabajo	Piso de alquiler	Universidad de Salamanca	Piso de alquiler	Sí	Ciencias Sociales y jurídicas	Normofuncional (7-10 puntos)	1	0	Bar/Restaurante	0	0	0	0	0	1	0	0	0	0	0
597	Mujer	19	Solo estudio y no busco trabajo	Domicilio familiar	Universidad de León	Con padres	Sí	Ciencias de la Salud	Normofuncional (7-10 puntos)	1	0	Fiestas privadas	0	1	0	0	0	0	0	0	1	2	1
598	Hombre	21	Solo estudio y no busco trabajo	Piso de alquiler	Universidad de León	Piso de alquiler	Sí	Ciencias de la Salud	Disfuncional leve (4-6 puntos)	0	0		0	1	0	0	0	0	1	0	0	2	1
599	Hombre	18	Solo estudio y no busco trabajo	Domicilio familiar	Universidad de Salamanca	Con padres	Sí	Ciencias Sociales y jurídicas	Normofuncional (7-10 puntos)	1	1	Bar/Restaurante	0	0	0	0	0	1	0	0	0	0	0
600	Hombre	18	Estudio y trabajo a tiempo parcial	Domicilio familiar	Universidad de Salamanca	Con padres	No	Ciencias Sociales y jurídicas	Normofuncional (7-10 puntos)	0	0		0	1	0	0	0	0	0	0	0	1	1
601	Hombre	25	Estudio y busco trabajo	Colegio Mayor / Residencia Universitaria	Universidad de Granada	Colegio Mayor / Residencia Universitaria	No	Ciencias Sociales y jurídicas	Normofuncional (7-10 puntos)	1	1	Bar/Restaurante	0	1	0	0	0	0	0	0	0	1	1
602	Hombre	19	Solo estudio y no busco trabajo	Colegio Mayor / Residencia Universitaria	Universidad de Granada	Colegio Mayor / Residencia Universitaria	Sí	Ciencias de la Salud	Normofuncional (7-10 puntos)	0	0	Bar/Restaurante	0	0	0	0	0	1	0	0	0	0	0
603	Mujer	18	Solo estudio y no busco trabajo	Domicilio familiar	Universidad de Salamanca	Con padres	No	Ciencias	Normofuncional (7-10 puntos)	0	0	Fiestas privadas	0	0	0	0	0	1	0	0	0	0	0
604	Mujer	19	Estudio y busco trabajo	Piso de alquiler	Universidad de Salamanca	Piso de alquiler	No	Ciencias	Normofuncional (7-10 puntos)	1	0	Bar/Restaurante	0	0	0	0	0	0	1	0	0	1	1
605	Mujer	23	Estudio y busco trabajo	Piso de alquiler	Universidad de Salamanca	Piso de alquiler	Sí	Ciencias Sociales y jurídicas	Normofuncional (7-10 puntos)	1	1	Fiestas privadas	0	0	0	0	0	1	0	0	0	0	0
606	Mujer	18	Solo estudio y no busco trabajo	Domicilio familiar	Universidad de Salamanca	Con padres	Sí	Ciencias Sociales y jurídicas	Disfuncional leve (4-6 puntos)	1	1		0	0	0	0	0	1	0	0	0	0	0
607	Mujer	21	Estudio y busco trabajo	Piso de alquiler	Universidad de Granada	Piso de alquiler	Sí	Ciencias de la Salud	Normofuncional (7-10 puntos)	1	0	Bar/Restaurante	0	0	0	0	0	0	1	0	0	1	1
608	Mujer	18	Solo estudio y no busco trabajo	Piso de alquiler	Universidad de Salamanca	Piso de alquiler	Sí	Arte y Humanidades	Normofuncional (7-10 puntos)	1	0	Bar/Restaurante	0	0	0	0	0	1	0	0	0	0	0
609	Mujer	49	Estudio y busco trabajo	Domicilio familiar	Universidad de Salamanca	Con padres	No	Arte y Humanidades	Normofuncional (7-10 puntos)	0	0		0	0	0	0	0	1	0	0	0	0	0
610	Hombre	18	Solo estudio y no busco trabajo	Colegio Mayor / Residencia Universitaria	Universidad de Salamanca	Colegio Mayor / Residencia Universitaria	Sí	Arte y Humanidades	Disfuncional grave (0-3 puntos)	0	0	Fiestas privadas	0	0	0	0	0	1	0	0	0	0	0
611	Mujer	18	Solo estudio y no busco trabajo	Colegio Mayor / Residencia Universitaria	Universidad de Granada	Colegio Mayor / Residencia Universitaria	Sí	Ciencias Sociales y jurídicas	Normofuncional (7-10 puntos)	0	0		0	1	0	0	0	0	0	0	1	2	1
612	Mujer	19	Solo estudio y no busco trabajo	Piso de alquiler	Universidad de Salamanca	Piso de alquiler	Sí	Ciencias Sociales y jurídicas	Normofuncional (7-10 puntos)	1	0		0	0	0	0	0	0	1	0	0	1	1
613	Mujer	22	Solo estudio y no busco trabajo	Domicilio familiar	Universidad de Granada	Con padres	No	Ciencias	Normofuncional (7-10 puntos)	1	0	Fiestas privadas	0	0	0	0	0	1	0	0	0	0	0
614	Mujer	18	Solo estudio y no busco trabajo	Piso de alquiler	Universidad de León	Piso de alquiler	Sí	Ciencias de la Salud	Normofuncional (7-10 puntos)	1	1	Bar/Restaurante	0	0	0	0	0	1	0	0	0	0	0
615	Hombre	18	Solo estudio y no busco trabajo	Domicilio familiar	Universidad de León	Con padres	Sí	Ciencias de la Salud	Normofuncional (7-10 puntos)	1	1	Bar/Restaurante	0	0	0	0	0	1	0	0	0	0	0
616	Mujer	18	Solo estudio y no busco trabajo	Piso de alquiler	Universidad de León	Piso de alquiler	Sí	Ciencias de la Salud	Normofuncional (7-10 puntos)	1	0	Bar/Restaurante	0	0	0	0	0	1	0	0	0	0	0
617	Mujer	22	Solo estudio y no busco trabajo	Piso de alquiler	Universidad de León	Piso de alquiler	Sí	Ciencias de la Salud	Normofuncional (7-10 puntos)	0	1	Bar/Restaurante	0	0	0	0	0	1	0	0	0	0	0
618	Mujer	20	Solo estudio y no busco trabajo	Piso de alquiler	Universidad de León	Piso de alquiler	Sí	Ciencias de la Salud	Normofuncional (7-10 puntos)	1	0	Bar/Restaurante	0	0	0	0	0	1	0	0	0	0	0
619	Mujer	18	Estudio y busco trabajo	Domicilio familiar	Universidad de Huelva	Con padres	Sí	Ciencias	Normofuncional (7-10 puntos)	0	0	En la calle (Botellón)	0	0	0	0	0	0	1	0	0	1	1
620	Mujer	23	Solo estudio y no busco trabajo	Domicilio familiar	Universidad de Granada	Con padres	No	Ciencias Sociales y jurídicas	Disfuncional leve (4-6 puntos)	0	0		0	0	0	0	0	0	1	0	0	1	1
621	Mujer	18	Estudio y busco trabajo	Piso de alquiler	Universidad de Huelva	Piso de alquiler	No	Ciencias Sociales y jurídicas	Normofuncional (7-10 puntos)	1	0	Otros	0	0	0	0	0	1	0	0	0	0	0
622	Mujer	26	Estudio y trabajo a tiempo parcial	Domicilio familiar	Universidad de Huelva	Con padres	Sí	Ciencias Sociales y jurídicas	Disfuncional grave (0-3 puntos)	1	1		0	0	0	0	0	0	0	1	0	1	1
623	Mujer	22	Estudio y busco trabajo	Piso de alquiler	Universidad de Huelva	Piso de alquiler	Sí	Ciencias Sociales y jurídicas	Normofuncional (7-10 puntos)	1	0	En la calle (Botellón)	0	0	0	0	0	1	0	0	0	0	0
624	Hombre	17	Solo estudio y no busco trabajo	Domicilio familiar	Universidad de Huelva	Con padres	Sí	Arte y Humanidades	Normofuncional (7-10 puntos)	0	0		0	0	0	0	0	1	0	0	0	0	0
625	Mujer	18	Solo estudio y no busco trabajo	Piso de alquiler	Universidad de Huelva	Piso de alquiler	Sí	Ciencias de la Salud	Normofuncional (7-10 puntos)	1	1	Bar/Restaurante	0	0	0	0	0	1	0	0	0	0	0
626	Mujer	18	Solo estudio y no busco trabajo	Piso de alquiler	Universidad de Huelva	Piso de alquiler	Sí	Ingenierías y Arquitecturas	Normofuncional (7-10 puntos)	0	0		0	0	0	0	0	0	0	1	0	1	1
627	Mujer	18	Estudio y busco trabajo	Domicilio familiar	Universidad de Huelva	Con padres	Sí	Arte y Humanidades	Normofuncional (7-10 puntos)	0	0		0	0	0	0	0	0	1	0	0	1	1
628	Mujer	27	Estudio y busco trabajo	Piso de alquiler	Universidad de Huelva	Piso de alquiler	Sí	Ciencias de la Salud	Normofuncional (7-10 puntos)	1	0		0	0	0	0	0	1	0	0	0	0	0
629	Mujer	17	Solo estudio y no busco trabajo	Domicilio familiar	Universidad de Huelva	Con padres	No	Ingenierías y Arquitecturas	Normofuncional (7-10 puntos)	0	0		0	0	0	0	0	1	0	0	0	0	0
630	Hombre	18	Solo estudio y no busco trabajo	Colegio Mayor / Residencia Universitaria	Universidad de Granada	Colegio Mayor / Residencia Universitaria	Sí	Ciencias	Normofuncional (7-10 puntos)	1	0		0	0	0	0	0	1	0	0	0	0	0
631	Mujer	23	Estudio y busco trabajo	Piso de alquiler	Universidad de Huelva	Piso de alquiler	Sí	Ciencias Sociales y jurídicas	Disfuncional grave (0-3 puntos)	0	0		0	0	0	0	0	1	0	0	0	0	0
632	Hombre	18	Solo estudio y no busco trabajo	Domicilio familiar	Universidad de León	Con padres	Sí	Ciencias de la Salud	Disfuncional leve (4-6 puntos)	0	0	Bar/Restaurante	0	0	0	0	0	1	0	0	0	0	0
633	Hombre	19	Solo estudio y no busco trabajo	Otros	Universidad de Huelva	Domicilio propio / Otros	Sí	Ciencias Sociales y jurídicas	Disfuncional leve (4-6 puntos)	1	1	En la calle (Botellón)	0	0	0	0	0	1	0	0	0	0	0
634	Mujer	20	Solo estudio y no busco trabajo	Piso de alquiler	Universidad de Huelva	Piso de alquiler	Sí	Ciencias de la Salud	Normofuncional (7-10 puntos)	1	1	Fiestas privadas	0	0	0	0	0	0	0	0	1	1	1
635	Mujer	20	Estudio y busco trabajo	Piso de alquiler	Universidad de Huelva	Piso de alquiler	Sí	Ciencias de la Salud	Normofuncional (7-10 puntos)	1	1	Fiestas privadas	0	0	0	0	0	1	0	0	0	0	0
636	Mujer	17	Solo estudio y no busco trabajo	Domicilio familiar	Universidad de Huelva	Con padres	Sí	Ingenierías y Arquitecturas	Disfuncional grave (0-3 puntos)	0	1	Fiestas privadas	0	0	0	0	0	1	0	0	0	0	0
637	Mujer	23	Solo estudio y no busco trabajo	Piso de alquiler	Universidad de Huelva	Piso de alquiler	No	Ciencias Sociales y jurídicas	Disfuncional leve (4-6 puntos)	1	0		0	0	0	0	0	1	0	0	0	0	0
638	Mujer	20	Solo estudio y no busco trabajo	Piso de alquiler	Universidad de Salamanca	Piso de alquiler	Sí	Ciencias de la Salud	Disfuncional grave (0-3 puntos)	1	1	Fiestas privadas	0	0	0	0	0	1	0	0	0	0	0
639	Hombre	19	Estudio y busco trabajo	Piso de alquiler	Universidad de Huelva	Piso de alquiler	Sí	Ciencias Sociales y jurídicas	Normofuncional (7-10 puntos)	1	0	En la calle (Botellón)	0	0	0	1	0	0	1	1	1	4	1
640	Hombre	19	Solo estudio y no busco trabajo	Domicilio familiar	Universidad de Huelva	Con padres	No	Ciencias Sociales y jurídicas	Normofuncional (7-10 puntos)	0	0	Fiestas privadas	0	0	0	0	0	1	0	0	0	0	0
641	Hombre	19	Estudio y busco trabajo	Piso de alquiler	Universidad de León	Piso de alquiler	No	Ciencias de la Salud	Normofuncional (7-10 puntos)	1	1	Fiestas privadas	0	0	0	0	0	1	0	0	0	0	0
642	Mujer	18	Solo estudio y no busco trabajo	Domicilio familiar	Universidad de Salamanca	Con padres	Sí	Ciencias Sociales y jurídicas	Normofuncional (7-10 puntos)	1	0	Bar/Restaurante	0	0	0	0	0	1	0	0	0	0	0
643	Hombre	18	Solo estudio y no busco trabajo	Piso de alquiler	Universidad de León	Piso de alquiler	Sí	Ciencias de la Salud	Normofuncional (7-10 puntos)	0	0		0	0	0	0	0	1	0	0	0	0	0
644	Mujer	19	Estudio y busco trabajo	Piso de alquiler	Universidad de Huelva	Piso de alquiler	Sí	Ciencias Sociales y jurídicas	Disfuncional leve (4-6 puntos)	0	0		0	1	0	0	0	0	0	0	0	1	1
645	Mujer	22	Solo estudio y no busco trabajo	Piso de alquiler	Universidad de Huelva	Piso de alquiler	No	Ciencias Sociales y jurídicas	Normofuncional (7-10 puntos)	0	0		0	0	0	0	0	0	0	0	1	1	1
646	Mujer	18	Estudio y busco trabajo	Piso de alquiler	Universidad de Huelva	Piso de alquiler	No	Ciencias Sociales y jurídicas	Normofuncional (7-10 puntos)	0	0	Fiestas privadas	0	0	0	0	0	0	0	1	0	1	1
647	Mujer	19	Solo estudio y no busco trabajo	Piso de alquiler	Universidad de Huelva	Piso de alquiler	Sí	Ciencias Sociales y jurídicas	Normofuncional (7-10 puntos)	1	0	Bar/Restaurante	0	0	0	0	0	1	0	0	0	0	0
648	Mujer	26	Estudio y trabajo a tiempo parcial	Domicilio familiar	Universidad de Huelva	Con padres	No	Ciencias Sociales y jurídicas	Disfuncional leve (4-6 puntos)	1	0	Fiestas privadas	0	0	0	0	0	1	0	0	0	0	0
649	Mujer	18	Solo estudio y no busco trabajo	Piso de alquiler	Universidad de León	Piso de alquiler	No	Ciencias de la Salud	Disfuncional leve (4-6 puntos)	1	0	Fiestas privadas	0	0	0	0	0	1	0	0	0	0	0
650	Mujer	18	Solo estudio y no busco trabajo	Piso de alquiler	Universidad de Salamanca	Piso de alquiler	Sí	Ciencias Sociales y jurídicas	Normofuncional (7-10 puntos)	0	1	Bar/Restaurante	0	0	0	0	0	1	0	0	0	0	0
651	Mujer	20	Estudio y busco trabajo	Domicilio familiar	Universidad de Huelva	Con padres	Sí	Ciencias Sociales y jurídicas	Normofuncional (7-10 puntos)	0	0		0	0	0	0	0	1	0	0	0	0	0
652	Hombre	18	Solo estudio y no busco trabajo	Colegio Mayor / Residencia Universitaria	Universidad de Salamanca	Colegio Mayor / Residencia Universitaria	Sí	Ciencias Sociales y jurídicas	Normofuncional (7-10 puntos)	1	0		0	0	0	0	0	1	0	0	0	0	0
653	Mujer	20	Solo estudio y no busco trabajo	Domicilio familiar	Universidad de Huelva	Con padres	Sí	Ingenierías y Arquitecturas	Normofuncional (7-10 puntos)	0	0		0	0	0	0	0	1	0	0	0	0	0
654	Hombre	19	Solo estudio y no busco trabajo	Domicilio familiar	Universidad de Huelva	Con padres	Sí	Ingenierías y Arquitecturas	Normofuncional (7-10 puntos)	1	0	Fiestas privadas	0	0	0	0	0	1	0	0	0	0	0
655	Mujer	19	Solo estudio y no busco trabajo	Piso de alquiler	Universidad de Huelva	Piso de alquiler	Sí	Ciencias Sociales y jurídicas	Normofuncional (7-10 puntos)	1	1	Bar/Restaurante	0	0	0	0	0	1	0	0	0	0	0
656	Mujer	18	Solo estudio y no busco trabajo	Piso de alquiler	Universidad de Granada	Piso de alquiler	No	Ciencias Sociales y jurídicas	Normofuncional (7-10 puntos)	1	0	Otros	0	0	0	0	0	1	0	0	0	0	0
657	Mujer	20	Estudio y busco trabajo	Piso de alquiler	Universidad de Huelva	Piso de alquiler	Sí	Ciencias Sociales y jurídicas	Normofuncional (7-10 puntos)	0	0	Fiestas privadas	0	0	0	0	0	1	0	0	0	0	0
658	Hombre	20	Solo estudio y no busco trabajo	Piso de alquiler	Universidad de León	Piso de alquiler	No	Ciencias de la Salud	Disfuncional leve (4-6 puntos)	0	1	Bar/Restaurante	0	0	0	0	0	0	1	0	1	2	1
659	Mujer	18	Solo estudio y no busco trabajo	Piso de alquiler	Universidad de Huelva	Piso de alquiler	Sí	Ciencias Sociales y jurídicas	Normofuncional (7-10 puntos)	1	0		0	0	0	0	0	1	0	0	0	0	0
660	Mujer	18	Solo estudio y no busco trabajo	Domicilio familiar	Universidad de Huelva	Con padres	Sí	Ciencias Sociales y jurídicas	Disfuncional leve (4-6 puntos)	1	1		0	0	0	0	0	0	0	1	0	1	1
661	Mujer	18	Solo estudio y no busco trabajo	Domicilio familiar	Universidad de León	Con padres	Sí	Ciencias de la Salud	Disfuncional leve (4-6 puntos)	0	0	Fiestas privadas	0	0	0	0	0	1	0	0	0	0	0
662	Hombre	19	Solo estudio y no busco trabajo	Domicilio familiar	Universidad de Salamanca	Con padres	No	Ciencias Sociales y jurídicas	Disfuncional grave (0-3 puntos)	0	0		0	0	0	0	0	1	0	0	0	0	0
663	Mujer	18	Estudio y busco trabajo	Domicilio familiar	Universidad de Huelva	Con padres	No	Ciencias Sociales y jurídicas	Normofuncional (7-10 puntos)	1	0	Bar/Restaurante	0	0	0	0	0	0	1	0	0	1	1
664	Hombre	24	Estudio y busco trabajo	Piso de alquiler	Universidad de Salamanca	Piso de alquiler	Sí	Ciencias Sociales y jurídicas	Normofuncional (7-10 puntos)	0	0	Fiestas privadas	0	0	0	0	0	1	0	0	0	0	0
665	Mujer	22	Estudio y busco trabajo	Domicilio familiar	Universidad de Salamanca	Con padres	No	Ciencias Sociales y jurídicas	Normofuncional (7-10 puntos)	1	1	Fiestas privadas	0	0	0	0	0	1	0	0	0	0	0
666	Hombre	24	Solo estudio y no busco trabajo	Piso de alquiler	Universidad de Salamanca	Piso de alquiler	Sí	Arte y Humanidades	Normofuncional (7-10 puntos)	0	0	Fiestas privadas	0	0	0	0	0	1	0	0	0	0	0
667	Hombre	22	Estudio y busco trabajo	Domicilio familiar	Universidad de Huelva	Con padres	Sí	Ciencias Sociales y jurídicas	Normofuncional (7-10 puntos)	1	0	Fiestas privadas	0	0	0	0	0	0	0	1	0	1	1
668	Hombre	24	Solo estudio y no busco trabajo	Domicilio familiar	Universidad de Huelva	Con padres	Sí	Ciencias de la Salud	Normofuncional (7-10 puntos)	0	0	Bar/Restaurante	0	0	0	0	0	1	0	0	0	0	0
669	Hombre	27	Estudio y busco trabajo	Domicilio familiar	Universidad de Huelva	Con padres	No	Ciencias Sociales y jurídicas	Normofuncional (7-10 puntos)	1	1	Fiestas privadas	0	0	0	0	0	0	0	1	0	1	1
670	Mujer	20	Solo estudio y no busco trabajo	Piso de alquiler	Universidad de Huelva	Piso de alquiler	No	Ciencias Sociales y jurídicas	Normofuncional (7-10 puntos)	0	1	Fiestas privadas	0	0	0	0	0	0	0	0	1	1	1
671	Hombre	17	Estudio y busco trabajo	Domicilio familiar	Universidad de Huelva	Con padres	Sí	Ingenierías y Arquitecturas	Normofuncional (7-10 puntos)	0	0		0	0	0	0	0	1	0	0	0	0	0
672	Hombre	18	Solo estudio y no busco trabajo	Piso de alquiler	Universidad de León	Piso de alquiler	Sí	Ciencias de la Salud	Normofuncional (7-10 puntos)	1	0	Bar/Restaurante	0	1	0	0	0	0	0	0	0	1	1
673	Hombre	18	Solo estudio y no busco trabajo	Piso de alquiler	Universidad de Salamanca	Piso de alquiler	Sí	Ciencias de la Salud	Normofuncional (7-10 puntos)	0	0	Fiestas privadas	0	0	0	0	0	1	0	0	0	0	0
674	Mujer	21	Estudio y busco trabajo	Domicilio familiar	Universidad de Huelva	Con padres	Sí	Ciencias	Normofuncional (7-10 puntos)	1	0	Bar/Restaurante	0	0	0	0	0	1	0	0	0	0	0
675	Mujer	23	Solo estudio y no busco trabajo	Domicilio familiar	Universidad de Granada	Con padres	Sí	Ciencias Sociales y jurídicas	Normofuncional (7-10 puntos)	0	0	En la calle (Botellón)	0	0	0	0	0	1	0	0	0	0	0
676	Mujer	18	Solo estudio y no busco trabajo	Domicilio familiar	Universidad de Huelva	Con padres	Sí	Arte y Humanidades	Normofuncional (7-10 puntos)	1	0	Fiestas privadas	0	0	0	0	0	1	0	0	0	0	0
677	Mujer	18	Solo estudio y no busco trabajo	Colegio Mayor / Residencia Universitaria	Universidad de León	Colegio Mayor / Residencia Universitaria	Sí	Ciencias de la Salud	Normofuncional (7-10 puntos)	0	0	Residencia Universitaria	0	0	0	0	0	1	0	0	0	0	0
678	Mujer	27	Estudio y busco trabajo	Domicilio familiar	Universidad de Huelva	Con padres	Sí	Ciencias Sociales y jurídicas	Normofuncional (7-10 puntos)	1	0	Bar/Restaurante	0	1	0	0	0	0	0	0	1	2	1
679	Mujer	21	Solo estudio y no busco trabajo	Domicilio familiar	Universidad de Huelva	Con padres	No	Ciencias Sociales y jurídicas	Disfuncional grave (0-3 puntos)	1	0	Bar/Restaurante	0	0	0	0	0	0	0	0	1	1	1
680	Mujer	19	Solo estudio y no busco trabajo	Piso de alquiler	Universidad de Huelva	Piso de alquiler	No	Ciencias Sociales y jurídicas	Normofuncional (7-10 puntos)	1	0	Bar/Restaurante	0	0	0	0	0	1	0	0	0	0	0
681	Mujer	18	Solo estudio y no busco trabajo	Piso de alquiler	Universidad de Salamanca	Piso de alquiler	Sí	Arte y Humanidades	Disfuncional grave (0-3 puntos)	0	0		0	0	0	0	0	1	0	0	0	0	0
682	Mujer	20	Estudio y busco trabajo	Piso de alquiler	Universidad de Salamanca	Piso de alquiler	Sí	Ciencias Sociales y jurídicas	Normofuncional (7-10 puntos)	1	0	Bar/Restaurante	0	0	0	0	0	0	0	1	0	1	1
683	Mujer	18	Estudio y busco trabajo	Domicilio familiar	Universidad de Salamanca	Con padres	Sí	Ciencias Sociales y jurídicas	Normofuncional (7-10 puntos)	1	0	Bar/Restaurante	0	0	0	0	0	1	0	0	0	0	0
684	Mujer	24	Estudio y busco trabajo	Domicilio familiar	Universidad de Huelva	Con padres	Sí	Ciencias Sociales y jurídicas	Normofuncional (7-10 puntos)	1	0	Bar/Restaurante	0	0	0	0	0	0	0	0	1	1	1
685	Mujer	19	Solo estudio y no busco trabajo	Colegio Mayor / Residencia Universitaria	Universidad de Salamanca	Colegio Mayor / Residencia Universitaria	Sí	Ciencias de la Salud	Normofuncional (7-10 puntos)	0	0	Residencia Universitaria	0	0	0	0	0	1	0	0	0	0	0
686	Mujer	18	Solo estudio y no busco trabajo	Domicilio familiar	Universidad de Huelva	Con padres	No	Ciencias Sociales y jurídicas	Disfuncional grave (0-3 puntos)	0	0		0	0	0	0	0	1	0	0	0	0	0
687	Mujer	21	Solo estudio y no busco trabajo	Domicilio familiar	Universidad de Huelva	Con padres	Sí	Ciencias Sociales y jurídicas	Disfuncional leve (4-6 puntos)	1	1	Bar/Restaurante	0	0	0	0	0	1	0	0	0	0	0
688	Mujer	18	Solo estudio y no busco trabajo	Domicilio familiar	Universidad de Granada	Con padres	Sí	Ciencias Sociales y jurídicas	Disfuncional leve (4-6 puntos)	0	0	Fiestas privadas	0	0	0	0	0	0	0	0	1	1	1
689	Mujer	24	Estudio y trabajo a tiempo parcial	Domicilio familiar	Universidad de Granada	Con padres	No	Ciencias Sociales y jurídicas	Disfuncional leve (4-6 puntos)	0	0		0	0	0	0	0	1	0	0	0	0	0
690	Mujer	18	Solo estudio y no busco trabajo	Piso de alquiler	Universidad de León	Piso de alquiler	No	Ciencias de la Salud	Normofuncional (7-10 puntos)	1	0	Bar/Restaurante	0	0	0	0	0	1	0	0	0	0	0
691	Mujer	18	Solo estudio y no busco trabajo	Domicilio familiar	Universidad de León	Con padres	No	Ciencias de la Salud	Normofuncional (7-10 puntos)	0	0	Fiestas privadas	0	0	0	0	0	0	0	0	1	1	1
692	Mujer	20	Solo estudio y no busco trabajo	Domicilio familiar	Universidad de Granada	Con padres	Sí	Ingenierías y Arquitecturas	Disfuncional leve (4-6 puntos)	1	1	Otros	0	0	0	0	0	1	0	0	0	0	0
693	Mujer	30	Solo estudio y no busco trabajo	Domicilio propio	Universidad de León	Domicilio propio / Otros	Sí	Ciencias de la Salud	Normofuncional (7-10 puntos)	0	0		0	0	0	0	0	0	0	1	0	1	1
694	Mujer	34	Estudio y trabajo a tiempo parcial	Piso de alquiler	Universidad de Huelva	Piso de alquiler	Sí	Ciencias Sociales y jurídicas	Disfuncional leve (4-6 puntos)	0	0		0	0	0	0	0	0	0	1	0	1	1
695	Mujer	18	Estudio y busco trabajo	Domicilio familiar	Universidad de León	Con padres	No	Ciencias de la Salud	Disfuncional leve (4-6 puntos)	0	0	Fiestas privadas	0	0	0	0	0	1	0	0	0	0	0
696	Mujer	19	Solo estudio y no busco trabajo	Domicilio familiar	Universidad de Granada	Con padres	No	Ciencias de la Salud	Normofuncional (7-10 puntos)	1	1	Bar/Restaurante	0	0	0	0	0	1	0	0	0	0	0
697	Mujer	19	Solo estudio y no busco trabajo	Piso de alquiler	Universidad de Huelva	Piso de alquiler	Sí	Ciencias Sociales y jurídicas	Normofuncional (7-10 puntos)	0	0	Fiestas privadas	0	0	0	0	0	1	0	0	0	0	0
698	Mujer	18	Solo estudio y no busco trabajo	Domicilio familiar	Universidad de León	Con padres	Sí	Ciencias de la Salud	Normofuncional (7-10 puntos)	0	0		0	0	0	0	0	0	0	0	1	1	1
699	Mujer	18	Solo estudio y no busco trabajo	Piso de alquiler	Universidad de Salamanca	Piso de alquiler	No	Ciencias	Normofuncional (7-10 puntos)	1	0	Bar/Restaurante	0	0	0	0	0	1	0	0	0	0	0
700	Mujer	21	Solo estudio y no busco trabajo	Domicilio familiar	Universidad de Salamanca	Con padres	Sí	Ciencias Sociales y jurídicas	Normofuncional (7-10 puntos)	1	1	Bar/Restaurante	0	0	0	0	0	0	0	0	1	1	1
701	Mujer	18	Solo estudio y no busco trabajo	Domicilio familiar	Universidad de León	Con padres	Sí	Ciencias de la Salud	Normofuncional (7-10 puntos)	0	0		0	0	0	0	0	1	0	0	0	0	0
702	Mujer	36	Estudio y trabajo a tiempo parcial	Domicilio propio	Universidad de León	Domicilio propio / Otros	Sí	Ciencias de la Salud	Disfuncional grave (0-3 puntos)	1	0		0	0	0	0	0	1	0	0	0	0	0
703	Mujer	21	Solo estudio y no busco trabajo	Domicilio familiar	Universidad de Huelva	Con padres	No	Arte y Humanidades	Disfuncional grave (0-3 puntos)	0	0		0	1	0	0	0	0	0	0	0	1	1
704	Mujer	18	Solo estudio y no busco trabajo	Piso de alquiler	Universidad de Huelva	Piso de alquiler	Sí	Ciencias Sociales y jurídicas	Normofuncional (7-10 puntos)	0	0	Otros	0	0	0	0	0	0	0	1	0	1	1
705	Mujer	19	Solo estudio y no busco trabajo	Colegio Mayor / Residencia Universitaria	Universidad de Salamanca	Colegio Mayor / Residencia Universitaria	Sí	Ciencias de la Salud	Normofuncional (7-10 puntos)	1	1	Residencia Universitaria	0	0	0	0	0	1	0	0	0	0	0
706	Mujer	18	Solo estudio y no busco trabajo	Piso de alquiler	Universidad de Huelva	Piso de alquiler	Sí	Ciencias de la Salud	Normofuncional (7-10 puntos)	1	1	En la calle (Botellón)	0	0	0	0	0	0	0	1	0	1	1
707	Hombre	18	Estudio y trabajo a tiempo parcial	Domicilio familiar	Universidad de Vigo	Con padres	Sí	Ciencias de la Salud	Disfuncional leve (4-6 puntos)	0	0	Fiestas privadas	0	0	0	0	0	1	0	0	0	0	0
708	Hombre	22	Solo estudio y no busco trabajo	Domicilio familiar	Universidad de Vigo	Con padres	Sí	Ciencias de la Salud	Normofuncional (7-10 puntos)	0	0		0	0	0	0	0	1	0	0	0	0	0
709	Hombre	18	Solo estudio y no busco trabajo	Domicilio familiar	Universidad de Vigo	Con padres	Sí	Ciencias Sociales y jurídicas	Normofuncional (7-10 puntos)	1	0	Bar/Restaurante	0	0	0	0	0	1	0	0	0	0	0
710	Mujer	23	Solo estudio y no busco trabajo	Piso de alquiler	Universidad de Vigo	Piso de alquiler	Sí	Ciencias Sociales y jurídicas	Normofuncional (7-10 puntos)	0	0		0	0	0	0	0	1	0	0	0	0	0
711	Mujer	18	Solo estudio y no busco trabajo	Piso de alquiler	Universidad de Vigo	Piso de alquiler	Sí	Ciencias Sociales y jurídicas	Normofuncional (7-10 puntos)	0	0	En la calle (Botellón)	0	1	0	0	0	0	0	0	0	1	1
712	Mujer	27	Estudio y busco trabajo	Domicilio familiar	Universidad de Vigo	Con padres	Sí	Ciencias de la Salud	Normofuncional (7-10 puntos)	0	0		0	1	0	0	0	0	0	0	0	1	1
713	Mujer	29	Estudio y trabajo a tiempo parcial	Piso de alquiler	Universidad de Vigo	Piso de alquiler	Sí	Ciencias Sociales y jurídicas	Disfuncional leve (4-6 puntos)	1	0	Fiestas privadas	0	0	0	0	0	1	0	0	0	0	0
714	Hombre	18	Estudio y busco trabajo	Domicilio familiar	Universidad de Vigo	Con padres	Sí	Ciencias Sociales y jurídicas	Disfuncional leve (4-6 puntos)	0	0		0	1	0	0	0	0	0	0	0	1	1
715	Mujer	23	Estudio y busco trabajo	Piso de alquiler	Universidad de Vigo	Piso de alquiler	Sí	Ciencias de la Salud	Disfuncional leve (4-6 puntos)	0	0	Fiestas privadas	0	0	0	0	0	1	0	0	0	0	0
716	Hombre	19	Solo estudio y no busco trabajo	Piso de alquiler	Universidad de Vigo	Piso de alquiler	Sí	Ciencias de la Salud	Normofuncional (7-10 puntos)	1	0	Fiestas privadas	0	0	0	0	0	1	0	0	0	0	0
717	Hombre	24	Estudio y trabajo a tiempo parcial	Piso de alquiler	Universidad de Vigo	Piso de alquiler	Sí	Ciencias Sociales y jurídicas	Normofuncional (7-10 puntos)	1	1	Fiestas privadas	0	0	0	0	0	0	1	0	0	1	1
718	Mujer	23	Estudio y busco trabajo	Domicilio familiar	Universidad de Vigo	Con padres	Sí	Ciencias Sociales y jurídicas	Normofuncional (7-10 puntos)	0	0		0	0	0	0	0	1	0	0	0	0	0
719	Mujer	21	Solo estudio y no busco trabajo	Domicilio familiar	Universidad de Vigo	Con padres	Sí	Ciencias Sociales y jurídicas	Normofuncional (7-10 puntos)	0	0		0	0	0	0	0	1	0	0	0	0	0
720	Mujer	19	Solo estudio y no busco trabajo	Domicilio familiar	Universidad de Vigo	Con padres	Sí	Ciencias Sociales y jurídicas	Normofuncional (7-10 puntos)	0	0		0	0	0	0	0	0	0	0	1	1	1
721	Mujer	22	Estudio y busco trabajo	Domicilio familiar	Universidad de Vigo	Con padres	Sí	Ciencias Sociales y jurídicas	Normofuncional (7-10 puntos)	0	1	Fiestas privadas	0	0	0	0	0	1	0	0	0	0	0
722	Hombre	27	Estudio y trabajo a tiempo completo	Domicilio propio	Universidad de Vigo	Domicilio propio / Otros	No	Ciencias de la Salud	Normofuncional (7-10 puntos)	0	0	Bar/Restaurante	0	0	0	0	0	1	0	0	0	0	0
723	Mujer	23	Solo estudio y no busco trabajo	Domicilio familiar	Universidad de Vigo	Con padres	Sí	Ciencias de la Salud	Disfuncional leve (4-6 puntos)	0	0		0	0	0	0	0	1	0	0	0	0	0
724	Mujer	20	Solo estudio y no busco trabajo	Piso de alquiler	Universidad de Vigo	Piso de alquiler	Sí	Ciencias Sociales y jurídicas	Disfuncional leve (4-6 puntos)	0	1		0	0	0	0	0	1	0	0	0	0	0
725	Mujer	19	Solo estudio y no busco trabajo	Piso de alquiler	Universidad de Vigo	Piso de alquiler	Sí	Ciencias Sociales y jurídicas	Disfuncional leve (4-6 puntos)	0	0	En la calle (Botellón)	0	1	0	0	0	0	0	0	0	1	1
726	Mujer	25	Estudio y trabajo a tiempo parcial	Domicilio familiar	Universidad de Vigo	Con padres	Sí	Ciencias Sociales y jurídicas	Normofuncional (7-10 puntos)	0	0		0	0	0	0	0	1	0	0	0	0	0
727	Mujer	20	Estudio y busco trabajo	Piso de alquiler	Universidad de Vigo	Piso de alquiler	Sí	Ciencias de la Salud	Normofuncional (7-10 puntos)	0	0		0	0	0	0	0	1	0	0	0	0	0
728	Mujer	19	Estudio y trabajo a tiempo parcial	Piso de alquiler	Universidad de Vigo	Piso de alquiler	Sí	Arte y Humanidades	Normofuncional (7-10 puntos)	1	1	Fiestas privadas	0	0	0	0	0	1	0	0	0	0	0
729	Mujer	26	Solo estudio y no busco trabajo	Piso de alquiler	Universidad de Vigo	Piso de alquiler	Sí	Arte y Humanidades	Normofuncional (7-10 puntos)	1	1	Bar/Restaurante	0	0	0	0	0	1	0	0	0	0	0
730	Mujer	20	Estudio y busco trabajo	Piso de alquiler	Universidad de Vigo	Piso de alquiler	Sí	Ciencias Sociales y jurídicas	Normofuncional (7-10 puntos)	1	1	Residencia Universitaria	0	0	0	0	0	1	0	0	0	0	0
731	Hombre	29	Estudio y trabajo a tiempo parcial	Piso de alquiler	Universidad de Vigo	Piso de alquiler	Sí	Ciencias Sociales y jurídicas	Disfuncional leve (4-6 puntos)	1	0	Bar/Restaurante	0	1	0	0	0	0	1	0	1	3	1
732	Hombre	21	Estudio y trabajo a tiempo parcial	Domicilio familiar	Universidad de Vigo	Con padres	Sí	Ciencias Sociales y jurídicas	Normofuncional (7-10 puntos)	1	0		0	0	0	0	0	1	0	0	0	0	0
733	Hombre	24	Estudio y busco trabajo	Piso de alquiler	Universidad de Vigo	Piso de alquiler	Sí	Arte y Humanidades	Normofuncional (7-10 puntos)	0	0		0	0	0	0	0	0	0	0	1	1	1
734	Mujer	19	Estudio y busco trabajo	Piso de alquiler	Universidad de Vigo	Piso de alquiler	Sí	Ciencias Sociales y jurídicas	Normofuncional (7-10 puntos)	0	0	Fiestas privadas	0	1	0	1	0	0	0	0	0	2	1
735	Mujer	33	Estudio y trabajo a tiempo completo	Domicilio propio	Universidad de Vigo	Domicilio propio / Otros	Sí	Ciencias de la Salud	Normofuncional (7-10 puntos)	0	1	Fiestas privadas	0	0	0	0	0	1	0	0	0	0	0
736	Hombre	27	Solo estudio y no busco trabajo	Domicilio familiar	Universidad de Vigo	Con padres	Sí	Ciencias de la Salud	Normofuncional (7-10 puntos)	0	0	Bar/Restaurante	0	0	0	0	0	1	0	0	0	0	0
737	Mujer	22	Solo estudio y no busco trabajo	Piso de alquiler	Universidad de Vigo	Piso de alquiler	Sí	Ciencias Sociales y jurídicas	Normofuncional (7-10 puntos)	1	0	Bar/Restaurante	0	0	0	0	0	1	0	0	0	0	0
738	Mujer	24	Estudio y trabajo a tiempo parcial	Domicilio familiar	Universidad de Vigo	Con padres	Sí	Ciencias Sociales y jurídicas	Normofuncional (7-10 puntos)	0	0	Fiestas privadas	0	0	0	0	0	0	0	1	0	1	1
739	Mujer	20	Estudio y busco trabajo	Piso de alquiler	Universidad de Vigo	Piso de alquiler	Sí	Ciencias Sociales y jurídicas	Normofuncional (7-10 puntos)	1	0	Residencia Universitaria	0	0	0	0	0	1	0	0	0	0	0
740	Hombre	19	Solo estudio y no busco trabajo	Domicilio familiar	Universidad de Vigo	Con padres	Sí	Ciencias Sociales y jurídicas	Normofuncional (7-10 puntos)	0	0		0	0	0	0	0	1	0	0	0	0	0
741	Hombre	18	Solo estudio y no busco trabajo	Piso de alquiler	Universidad de Granada	Piso de alquiler	No	Ciencias	Disfuncional grave (0-3 puntos)	1	1	Bar/Restaurante	0	0	0	0	0	1	0	0	0	0	0
742	Mujer	18	Estudio y trabajo a tiempo parcial	Piso de alquiler	Universidad de Vigo	Piso de alquiler	Sí	Arte y Humanidades	Disfuncional leve (4-6 puntos)	0	0		0	0	0	0	0	1	0	0	0	0	0
743	Hombre	33	Estudio y trabajo a tiempo parcial	Otros	Universidad de Vigo	Domicilio propio / Otros	Sí	Arte y Humanidades	Disfuncional leve (4-6 puntos)	1	1		0	0	0	0	0	1	0	0	0	0	0
744	Hombre	19	Estudio y busco trabajo	Domicilio familiar	Universidad de Vigo	Con padres	No	Ciencias de la Salud	Normofuncional (7-10 puntos)	0	0	Bar/Restaurante	0	1	0	0	0	0	0	0	1	2	1
745	Hombre	18	Solo estudio y no busco trabajo	Domicilio familiar	Universidad de Vigo	Con padres	Sí	Ciencias de la Salud	Disfuncional leve (4-6 puntos)	0	0		0	0	0	0	0	1	0	0	0	0	0
746	Hombre	19	Solo estudio y no busco trabajo	Domicilio familiar	Universidad de Vigo	Con padres	No	Ciencias Sociales y jurídicas	Normofuncional (7-10 puntos)	0	0		0	1	0	0	0	0	0	0	0	1	1
747	Mujer	18	Solo estudio y no busco trabajo	Piso de alquiler	Universidad de Vigo	Piso de alquiler	No	Ciencias Sociales y jurídicas	Normofuncional (7-10 puntos)	1	0		0	0	0	0	0	1	0	0	0	0	0
748	Mujer	21	Solo estudio y no busco trabajo	Colegio Mayor / Residencia Universitaria	Universidad de Vigo	Colegio Mayor / Residencia Universitaria	Sí	Arte y Humanidades	Normofuncional (7-10 puntos)	0	0		0	0	0	0	0	1	0	0	0	0	0
749	Mujer	27	Solo estudio y no busco trabajo	Domicilio familiar	Universidad de Vigo	Con padres	Sí	Ciencias de la Salud	Disfuncional leve (4-6 puntos)	0	0	Fiestas privadas	0	0	0	0	0	1	0	0	0	0	0
750	Mujer	19	Solo estudio y no busco trabajo	Piso de alquiler	Universidad de Vigo	Piso de alquiler	Sí	Arte y Humanidades	Disfuncional leve (4-6 puntos)	0	0	Bar/Restaurante	0	0	0	0	0	1	0	0	0	0	0
751	Mujer	20	Solo estudio y no busco trabajo	Piso de alquiler	Universidad de Vigo	Piso de alquiler	Sí	Ciencias Sociales y jurídicas	Normofuncional (7-10 puntos)	0	0	Bar/Restaurante	0	0	0	0	0	0	0	1	0	1	1
752	Mujer	22	Estudio y trabajo a tiempo parcial	Piso de alquiler	Universidad de Vigo	Piso de alquiler	Sí	Ciencias Sociales y jurídicas	Normofuncional (7-10 puntos)	1	1	Bar/Restaurante	0	0	0	0	0	0	0	0	1	1	1
753	Mujer	19	Estudio y busco trabajo	Piso de alquiler	Universidad de Vigo	Piso de alquiler	Sí	Arte y Humanidades	Disfuncional leve (4-6 puntos)	0	0		0	0	0	0	0	1	0	0	0	0	0
754	Mujer	31	Solo estudio y no busco trabajo	Piso de alquiler	Universidad de Vigo	Piso de alquiler	No	Ciencias Sociales y jurídicas	Disfuncional leve (4-6 puntos)	1	0		0	0	0	0	0	1	0	0	0	0	0
755	Mujer	18	Solo estudio y no busco trabajo	Domicilio familiar	Universidad de Vigo	Con padres	Sí	Arte y Humanidades	Disfuncional leve (4-6 puntos)	0	0		0	1	0	0	0	0	0	0	0	1	1
756	Hombre	35	Estudio y busco trabajo	Domicilio propio	Universidad de Vigo	Domicilio propio / Otros	Sí	Ciencias de la Salud	Normofuncional (7-10 puntos)	0	0	Otros	0	0	0	0	0	1	0	0	0	0	0
757	Mujer	20	Solo estudio y no busco trabajo	Piso de alquiler	Universidad de Vigo	Piso de alquiler	Sí	Ciencias de la Salud	Disfuncional leve (4-6 puntos)	0	0	Bar/Restaurante	0	1	0	0	0	0	0	0	1	2	1
758	Mujer	24	Estudio y busco trabajo	Domicilio familiar	Universidad de Vigo	Con padres	Sí	Ciencias de la Salud	Normofuncional (7-10 puntos)	1	1	Bar/Restaurante	0	0	0	0	0	1	0	0	0	0	0
759	Hombre	24	Estudio y trabajo a tiempo parcial	Piso de alquiler	Universidad de Vigo	Piso de alquiler	No	Ciencias Sociales y jurídicas	Normofuncional (7-10 puntos)	1	0		0	0	0	0	0	1	0	0	0	0	0
760	Mujer	18	Estudio y busco trabajo	Domicilio familiar	Universidad de León	Con padres	Sí	Ciencias de la Salud	Normofuncional (7-10 puntos)	1	0	Fiestas privadas	0	0	0	0	0	1	0	0	0	0	0
761	Hombre	56	Estudio y trabajo a tiempo completo	Domicilio familiar	Universidad de Vigo	Con padres	Sí	Ciencias Sociales y jurídicas	Normofuncional (7-10 puntos)	0	0		0	0	1	0	0	0	0	0	0	1	1
762	Hombre	18	Solo estudio y no busco trabajo	Piso de alquiler	Universidad de Vigo	Piso de alquiler	Sí	Ciencias de la Salud	Normofuncional (7-10 puntos)	0	0	Fiestas privadas	0	0	0	0	0	1	0	0	0	0	0
763	Hombre	18	Solo estudio y no busco trabajo	Colegio Mayor / Residencia Universitaria	Universidad de Salamanca	Colegio Mayor / Residencia Universitaria	Sí	Ciencias	Normofuncional (7-10 puntos)	1	0	Residencia Universitaria	0	0	0	0	0	1	0	0	0	0	0
764	Hombre	18	Solo estudio y no busco trabajo	Domicilio familiar	Universidad de León	Con padres	Sí	Ciencias de la Salud	Normofuncional (7-10 puntos)	0	0	Fiestas privadas	0	0	0	0	0	1	0	0	0	0	0
765	Mujer	18	Solo estudio y no busco trabajo	Otros	Universidad de León	Domicilio propio / Otros	Sí	Ciencias	Normofuncional (7-10 puntos)	0	0		0	0	0	0	0	1	0	0	0	0	0
766	Hombre	18	Solo estudio y no busco trabajo	Domicilio familiar	Universidad de León	Con padres	Sí	Ciencias Sociales y jurídicas	Normofuncional (7-10 puntos)	1	1	Bar/Restaurante	0	0	0	0	0	1	0	0	0	0	0
767	Mujer	18	Solo estudio y no busco trabajo	Domicilio familiar	Universidad de León	Con padres	Sí	Ciencias	Normofuncional (7-10 puntos)	0	0	En la calle (Botellón)	0	0	0	0	0	1	0	0	0	0	0
768	Mujer	17	Solo estudio y no busco trabajo	Colegio Mayor / Residencia Universitaria	Universidad de León	Colegio Mayor / Residencia Universitaria	Sí	Ciencias de la Salud	Normofuncional (7-10 puntos)	1	1	Residencia Universitaria	0	0	0	0	0	1	0	0	0	0	0
769	Hombre	36	Estudio y trabajo a tiempo completo	Domicilio familiar	Universidad de León	Con padres	Sí	Ciencias de la Salud	Normofuncional (7-10 puntos)	1	0	Otros	0	0	0	0	0	0	0	0	1	1	1
770	Mujer	19	Solo estudio y no busco trabajo	Colegio Mayor / Residencia Universitaria	Universidad de León	Colegio Mayor / Residencia Universitaria	No	Ciencias Sociales y jurídicas	Normofuncional (7-10 puntos)	1	0	Bar/Restaurante	0	0	0	0	0	1	0	0	0	0	0
771	Mujer	18	Estudio y busco trabajo	Piso de alquiler	Universidad de León	Piso de alquiler	No	Arte y Humanidades	Disfuncional leve (4-6 puntos)	1	0	Bar/Restaurante	0	0	0	0	0	1	0	0	0	0	0
772	Mujer	25	Estudio y busco trabajo	Piso de alquiler	Universidad de León	Piso de alquiler	Sí	Ciencias Sociales y jurídicas	Normofuncional (7-10 puntos)	0	0	Fiestas privadas	0	0	0	0	0	1	0	0	0	0	0
773	Mujer	21	Estudio y busco trabajo	Piso de alquiler	Universidad de León	Piso de alquiler	Sí	Ciencias de la Salud	Disfuncional leve (4-6 puntos)	1	0	Fiestas privadas	0	0	0	0	0	1	0	0	0	0	0
774	Mujer	25	Solo estudio y no busco trabajo	Domicilio familiar	Universidad de León	Con padres	Sí	Ciencias de la Salud	Normofuncional (7-10 puntos)	0	0		0	0	0	0	0	1	0	0	0	0	0
775	Hombre	24	Estudio y trabajo a tiempo parcial	Domicilio familiar	Universidad de León	Con padres	Sí	Ciencias de la Salud	Disfuncional leve (4-6 puntos)	0	0	Otros	0	0	0	0	0	1	0	0	0	0	0
776	Hombre	23	Estudio y busco trabajo	Piso de alquiler	Universidad de León	Piso de alquiler	Sí	Ingenierías y Arquitecturas	Disfuncional leve (4-6 puntos)	1	1	Bar/Restaurante	0	0	0	0	0	1	0	0	0	0	0
777	Mujer	18	Solo estudio y no busco trabajo	Domicilio familiar	Universidad de León	Con padres	Sí	Ciencias de la Salud	Normofuncional (7-10 puntos)	0	0		0	0	0	0	0	1	0	0	0	0	0
778	Mujer	21	Estudio y trabajo a tiempo parcial	Domicilio familiar	Universidad de León	Con padres	Sí	Ciencias Sociales y jurídicas	Normofuncional (7-10 puntos)	0	0	Bar/Restaurante	0	0	0	0	0	0	0	0	1	1	1
779	Mujer	19	Solo estudio y no busco trabajo	Piso de alquiler	Universidad de León	Piso de alquiler	No	Ciencias Sociales y jurídicas	Normofuncional (7-10 puntos)	1	0	Bar/Restaurante	0	0	0	0	0	1	0	0	0	0	0
780	Hombre	25	Solo estudio y no busco trabajo	Piso de alquiler	Universidad de Salamanca	Piso de alquiler	Sí	Arte y Humanidades	Normofuncional (7-10 puntos)	0	0		0	0	0	0	0	1	0	0	0	0	0
781	Mujer	18	Solo estudio y no busco trabajo	Piso de alquiler	Universidad de Granada	Piso de alquiler	Sí	Ciencias de la Salud	Disfuncional leve (4-6 puntos)	1	0	Bar/Restaurante	0	0	0	0	0	1	0	0	0	0	0
782	Mujer	18	Solo estudio y no busco trabajo	Domicilio familiar	Universidad de León	Con padres	No	Ciencias de la Salud	Normofuncional (7-10 puntos)	1	1	Bar/Restaurante	0	0	0	0	0	1	0	0	0	0	0
783	Hombre	18	Solo estudio y no busco trabajo	Piso de alquiler	Universidad de Granada	Piso de alquiler	Sí	Ingenierías y Arquitecturas	Normofuncional (7-10 puntos)	0	0		0	0	0	0	0	0	0	0	1	1	1
784	Mujer	30	Estudio y busco trabajo	Otros	Universidad de Granada	Domicilio propio / Otros	Sí	Ciencias	Normofuncional (7-10 puntos)	0	0	Otros	0	1	0	0	0	0	0	0	0	1	1
785	Mujer	19	Estudio y busco trabajo	Domicilio familiar	Universidad de Granada	Con padres	No	Ciencias Sociales y jurídicas	Disfuncional leve (4-6 puntos)	0	0		0	0	0	0	0	1	0	0	0	0	0
786	Mujer	19	Solo estudio y no busco trabajo	Colegio Mayor / Residencia Universitaria	Universidad de León	Colegio Mayor / Residencia Universitaria	Sí	Ciencias de la Salud	Normofuncional (7-10 puntos)	0	0	Residencia Universitaria	0	0	0	0	0	1	0	0	0	0	0
787	Hombre	26	Estudio y busco trabajo	Domicilio familiar	Universidad de Granada	Con padres	Sí	Ingenierías y Arquitecturas	Normofuncional (7-10 puntos)	0	0		0	0	0	0	0	1	0	0	0	0	0
788	Mujer	18	Solo estudio y no busco trabajo	Piso de alquiler	Universidad de Granada	Piso de alquiler	Sí	Ciencias Sociales y jurídicas	Normofuncional (7-10 puntos)	0	0		0	0	0	0	0	1	0	0	0	0	0
789	Mujer	18	Solo estudio y no busco trabajo	Colegio Mayor / Residencia Universitaria	Universidad de Granada	Colegio Mayor / Residencia Universitaria	Sí	Arte y Humanidades	Normofuncional (7-10 puntos)	0	0		0	0	0	0	0	1	0	0	0	0	0
790	Mujer	18	Estudio y trabajo a tiempo parcial	Piso de alquiler	Universidad de Granada	Piso de alquiler	No	Ciencias Sociales y jurídicas	Disfuncional leve (4-6 puntos)	0	0		0	0	0	0	0	1	0	0	0	0	0
791	Mujer	18	Solo estudio y no busco trabajo	Piso de alquiler	Universidad de Granada	Piso de alquiler	Sí	Arte y Humanidades	Normofuncional (7-10 puntos)	0	0	Fiestas privadas	0	0	0	0	0	1	0	0	0	0	0
792	Mujer	22	Estudio y busco trabajo	Piso de alquiler	Universidad de León	Piso de alquiler	No	Ciencias Sociales y jurídicas	Normofuncional (7-10 puntos)	1	0	Bar/Restaurante	0	0	0	0	0	1	0	0	0	0	0
793	Hombre	18	Solo estudio y no busco trabajo	Domicilio familiar	Universidad de Granada	Con padres	Sí	Ingenierías y Arquitecturas	Normofuncional (7-10 puntos)	1	0		0	0	0	0	0	0	0	0	1	1	1
794	Mujer	19	Solo estudio y no busco trabajo	Colegio Mayor / Residencia Universitaria	Universidad de León	Colegio Mayor / Residencia Universitaria	Sí	Ingenierías y Arquitecturas	Disfuncional leve (4-6 puntos)	0	0	En la calle (Botellón)	0	0	0	0	0	1	0	0	0	0	0
795	Mujer	18	Solo estudio y no busco trabajo	Colegio Mayor / Residencia Universitaria	Universidad de Granada	Colegio Mayor / Residencia Universitaria	Sí	Ingenierías y Arquitecturas	Normofuncional (7-10 puntos)	1	0	Fiestas privadas	0	1	0	0	0	0	0	1	0	2	1
796	Mujer	33	Estudio y trabajo a tiempo parcial	Domicilio propio	Universidad de Granada	Domicilio propio / Otros	No	Ciencias Sociales y jurídicas	Normofuncional (7-10 puntos)	1	0		0	0	0	0	0	1	0	0	0	0	0
797	Mujer	18	Solo estudio y no busco trabajo	Domicilio familiar	Universidad de Granada	Con padres	Sí	Ciencias Sociales y jurídicas	Normofuncional (7-10 puntos)	0	0		0	0	0	0	0	1	0	0	0	0	0
798	Mujer	18	Solo estudio y no busco trabajo	Domicilio familiar	Universidad de Granada	Con padres	Sí	Ciencias Sociales y jurídicas	Normofuncional (7-10 puntos)	0	0		0	0	0	0	0	1	0	0	0	0	0
799	Mujer	18	Solo estudio y no busco trabajo	Piso de alquiler	Universidad de León	Piso de alquiler	Sí	Ciencias Sociales y jurídicas	Normofuncional (7-10 puntos)	1	1	En la calle (Botellón)	0	1	0	0	0	0	0	0	0	1	1
800	Hombre	18	Solo estudio y no busco trabajo	Piso de alquiler	Universidad de Granada	Piso de alquiler	Sí	Ingenierías y Arquitecturas	Normofuncional (7-10 puntos)	1	0	Bar/Restaurante	0	0	0	0	0	1	0	0	0	0	0
801	Mujer	20	Solo estudio y no busco trabajo	Domicilio familiar	Universidad de Granada	Con padres	Sí	Ciencias Sociales y jurídicas	Normofuncional (7-10 puntos)	1	0		0	0	0	0	0	1	0	0	1	1	1
802	Hombre	22	Solo estudio y no busco trabajo	Piso de alquiler	Universidad de León	Piso de alquiler	No	Ciencias de la Salud	Disfuncional leve (4-6 puntos)	0	0		0	0	0	0	0	1	0	0	0	0	0
803	Mujer	18	Solo estudio y no busco trabajo	Domicilio familiar	Universidad de Granada	Con padres	Sí	Ciencias Sociales y jurídicas	Normofuncional (7-10 puntos)	0	0		0	0	0	0	0	0	0	0	1	1	1
804	Mujer	18	Estudio y busco trabajo	Piso de alquiler	Universidad de Granada	Piso de alquiler	Sí	Ciencias de la Salud	Normofuncional (7-10 puntos)	0	0		0	0	0	0	0	1	0	0	0	0	0
805	Mujer	18	Solo estudio y no busco trabajo	Piso de alquiler	Universidad de Granada	Piso de alquiler	Sí	Ciencias de la Salud	Normofuncional (7-10 puntos)	0	0		0	0	0	0	0	0	0	0	1	1	1
806	Mujer	18	Solo estudio y no busco trabajo	Piso de alquiler	Universidad de Granada	Piso de alquiler	No	Ciencias de la Salud	Disfuncional leve (4-6 puntos)	0	0		0	0	0	0	0	1	0	0	0	0	0
807	Mujer	18	Solo estudio y no busco trabajo	Piso de alquiler	Universidad de Granada	Piso de alquiler	No	Arte y Humanidades	Normofuncional (7-10 puntos)	1	0		0	0	0	0	0	1	0	0	0	0	0
808	Mujer	18	Solo estudio y no busco trabajo	Piso de alquiler	Universidad de Granada	Piso de alquiler	Sí	Ciencias Sociales y jurídicas	Normofuncional (7-10 puntos)	1	0	Fiestas privadas	0	0	0	0	0	0	0	0	1	1	1
809	Mujer	18	Solo estudio y no busco trabajo	Piso de alquiler	Universidad de León	Piso de alquiler	Sí	Ciencias de la Salud	Disfuncional leve (4-6 puntos)	0	0	Bar/Restaurante	0	0	0	0	0	1	0	0	0	0	0
810	Hombre	18	Solo estudio y no busco trabajo	Piso de alquiler	Universidad de León	Piso de alquiler	Sí	Ciencias de la Salud	Normofuncional (7-10 puntos)	1	1	Bar/Restaurante	0	0	0	0	0	1	0	0	0	0	0
811	Mujer	20	Solo estudio y no busco trabajo	Piso de alquiler	Universidad de León	Piso de alquiler	No	Ciencias de la Salud	Normofuncional (7-10 puntos)	1	0	Bar/Restaurante	0	0	0	0	0	1	0	0	0	0	0
812	Mujer	21	Estudio y trabajo a tiempo parcial	Domicilio familiar	Universidad de Granada	Con padres	No	Ciencias	Normofuncional (7-10 puntos)	0	0	Bar/Restaurante	0	0	0	0	0	1	0	0	0	0	0
813	Mujer	19	Estudio y busco trabajo	Domicilio familiar	Universidad de Granada	Con padres	No	Ciencias Sociales y jurídicas	Disfuncional leve (4-6 puntos)	0	0		0	0	0	0	0	1	0	0	0	0	0
814	Hombre	19	Estudio y trabajo a tiempo parcial	Piso de alquiler	Universidad de León	Piso de alquiler	Sí	Ingenierías y Arquitecturas	Normofuncional (7-10 puntos)	1	0		0	0	0	0	0	1	0	0	0	0	0
815	Hombre	21	Solo estudio y no busco trabajo	Piso de alquiler	Universidad de Granada	Piso de alquiler	Sí	Ciencias de la Salud	Normofuncional (7-10 puntos)	1	1		0	0	0	0	0	1	0	0	0	0	0
816	Mujer	18	Solo estudio y no busco trabajo	Domicilio familiar	Universidad de Granada	Con padres	Sí	Ciencias Sociales y jurídicas	Normofuncional (7-10 puntos)	0	0	En la calle (Botellón)	0	0	0	0	0	1	0	0	0	0	0
817	Mujer	18	Solo estudio y no busco trabajo	Domicilio familiar	Universidad de Granada	Con padres	Sí	Ciencias Sociales y jurídicas	Normofuncional (7-10 puntos)	0	0		0	0	0	0	0	1	0	0	0	0	0
818	Hombre	21	Estudio y busco trabajo	Piso de alquiler	Universidad de Vigo	Piso de alquiler	Sí	Ciencias de la Salud	Normofuncional (7-10 puntos)	0	0		0	0	0	0	0	1	0	0	0	0	0
819	Mujer	18	Solo estudio y no busco trabajo	Domicilio familiar	Universidad de Granada	Con padres	Sí	Ciencias Sociales y jurídicas	Normofuncional (7-10 puntos)	0	0		0	0	0	0	0	0	0	1	0	1	1
820	Mujer	18	Solo estudio y no busco trabajo	Piso de alquiler	Universidad de León	Piso de alquiler	Sí	Ciencias	Normofuncional (7-10 puntos)	0	0	Bar/Restaurante	0	0	0	0	0	1	0	0	0	0	0
821	Mujer	21	Estudio y busco trabajo	Domicilio familiar	Universidad de Granada	Con padres	Sí	Ingenierías y Arquitecturas	Normofuncional (7-10 puntos)	1	0		0	0	0	0	0	1	0	0	0	0	0
822	Hombre	24	Solo estudio y no busco trabajo	Domicilio familiar	Universidad de León	Con padres	Sí	Ciencias Sociales y jurídicas	Normofuncional (7-10 puntos)	1	1	Bar/Restaurante	0	0	0	0	0	1	0	0	0	0	0
823	Hombre	39	Estudio y trabajo a tiempo parcial	Domicilio propio	Universidad de Granada	Domicilio propio / Otros	Sí	Ciencias Sociales y jurídicas	Normofuncional (7-10 puntos)	0	0		0	0	0	0	0	1	0	0	0	0	0
824	Mujer	26	Estudio y busco trabajo	Piso de alquiler	Universidad de Granada	Piso de alquiler	Sí	Ciencias Sociales y jurídicas	Normofuncional (7-10 puntos)	1	0		0	1	0	0	0	0	0	0	1	2	1
825	Mujer	23	Solo estudio y no busco trabajo	Domicilio familiar	Universidad de Granada	Con padres	Sí	Ciencias Sociales y jurídicas	Normofuncional (7-10 puntos)	1	0	Fiestas privadas	0	0	0	0	0	0	0	1	0	1	1
826	Hombre	35	Estudio y trabajo a tiempo parcial	Piso de alquiler	Universidad de León	Piso de alquiler	Sí	Ciencias de la Salud	Normofuncional (7-10 puntos)	0	0	Otros	0	0	0	0	0	1	0	0	0	0	0
827	Mujer	19	Solo estudio y no busco trabajo	Piso de alquiler	Universidad de Granada	Piso de alquiler	Sí	Arte y Humanidades	Normofuncional (7-10 puntos)	0	0	En la calle (Botellón)	0	0	0	0	0	1	0	0	0	0	0
828	Mujer	21	Solo estudio y no busco trabajo	Otros	Universidad de Vigo	Domicilio propio / Otros	No	Ciencias de la Salud	Normofuncional (7-10 puntos)	1	0	Bar/Restaurante	0	0	0	1	0	0	0	0	1	2	1
829	Mujer	18	Estudio y busco trabajo	Domicilio familiar	Universidad de Granada	Con padres	No	Arte y Humanidades	Disfuncional leve (4-6 puntos)	0	0	Fiestas privadas	0	0	0	0	0	1	0	0	0	0	0
830	Mujer	18	Solo estudio y no busco trabajo	Domicilio familiar	Universidad de Granada	Con padres	Sí	Ciencias	Normofuncional (7-10 puntos)	0	0		0	0	0	0	0	1	0	0	0	0	0
831	Mujer	24	Estudio y busco trabajo	Piso de alquiler	Universidad de Granada	Piso de alquiler	Sí	Ciencias Sociales y jurídicas	Disfuncional leve (4-6 puntos)	0	0		0	0	0	0	0	1	0	0	0	0	0
832	Hombre	31	Estudio y busco trabajo	Domicilio familiar	Universidad de Granada	Con padres	No	Ciencias Sociales y jurídicas	Normofuncional (7-10 puntos)	1	0	Bar/Restaurante	0	0	0	0	0	1	0	0	0	0	0
833	Mujer	20	Solo estudio y no busco trabajo	Piso de alquiler	Universidad de Granada	Piso de alquiler	Sí	Arte y Humanidades	Disfuncional leve (4-6 puntos)	1	0	Fiestas privadas	0	0	0	0	0	0	0	0	1	1	1
834	Mujer	18	Estudio y busco trabajo	Piso de alquiler	Universidad de Granada	Piso de alquiler	No	Ciencias de la Salud	Normofuncional (7-10 puntos)	1	0		0	0	0	0	0	1	0	0	0	0	0
835	Mujer	18	Solo estudio y no busco trabajo	Domicilio familiar	Universidad de León	Con padres	Sí	Ciencias	Disfuncional leve (4-6 puntos)	1	0	Fiestas privadas	0	0	0	0	0	1	0	0	0	0	0
836	Mujer	18	Solo estudio y no busco trabajo	Domicilio familiar	Universidad de Granada	Con padres	Sí	Ingenierías y Arquitecturas	Normofuncional (7-10 puntos)	0	0		0	0	0	0	0	1	0	0	0	0	0
837	Hombre	18	Solo estudio y no busco trabajo	Domicilio familiar	Universidad de Granada	Con padres	Sí	Ingenierías y Arquitecturas	Normofuncional (7-10 puntos)	1	0	Fiestas privadas	0	0	0	0	0	1	0	0	0	0	0
838	Mujer	21	Solo estudio y no busco trabajo	Piso de alquiler	Universidad de Granada	Piso de alquiler	No	Ciencias Sociales y jurídicas	Disfuncional leve (4-6 puntos)	0	0	Bar/Restaurante	0	0	0	0	0	1	0	0	0	0	0
839	Mujer	24	Estudio y trabajo a tiempo completo	Domicilio familiar	Universidad de Granada	Con padres	Sí	Ciencias Sociales y jurídicas	Normofuncional (7-10 puntos)	0	0		0	0	0	0	0	1	0	0	0	0	0
840	Mujer	18	Solo estudio y no busco trabajo	Piso de alquiler	Universidad de León	Piso de alquiler	No	Ciencias de la Salud	Normofuncional (7-10 puntos)	1	1	Bar/Restaurante	0	0	0	0	0	1	0	0	0	0	0
841	Hombre	18	Solo estudio y no busco trabajo	Domicilio familiar	Universidad de Granada	Con padres	Sí	Ciencias	Normofuncional (7-10 puntos)	0	0		0	0	0	0	0	1	0	0	0	0	0
842	Mujer	18	Solo estudio y no busco trabajo	Piso de alquiler	Universidad de León	Piso de alquiler	Sí	Ciencias de la Salud	Disfuncional leve (4-6 puntos)	1	1	Bar/Restaurante	0	0	0	0	0	1	0	0	0	0	0
843	Hombre	27	Estudio y busco trabajo	Piso de alquiler	Universidad de León	Piso de alquiler	Sí	Ciencias Sociales y jurídicas	Normofuncional (7-10 puntos)	1	1	Bar/Restaurante	0	0	0	0	0	1	0	0	0	0	0
844	Mujer	18	Solo estudio y no busco trabajo	Piso de alquiler	Universidad de León	Piso de alquiler	Sí	Ciencias de la Salud	Normofuncional (7-10 puntos)	1	0	Fiestas privadas	0	0	0	0	0	1	0	0	0	0	0
845	Mujer	18	Solo estudio y no busco trabajo	Domicilio familiar	Universidad de Granada	Con padres	Sí	Arte y Humanidades	Normofuncional (7-10 puntos)	0	0		0	0	0	0	0	1	0	0	0	0	0
846	Mujer	18	Solo estudio y no busco trabajo	Domicilio familiar	Universidad de León	Con padres	Sí	Arte y Humanidades	Disfuncional grave (0-3 puntos)	0	0		0	0	0	0	0	1	0	0	0	0	0
847	Mujer	18	Solo estudio y no busco trabajo	Colegio Mayor / Residencia Universitaria	Universidad de León	Colegio Mayor / Residencia Universitaria	Sí	Ciencias Sociales y jurídicas	Disfuncional grave (0-3 puntos)	0	0	Fiestas privadas	0	0	0	0	0	1	0	0	0	0	0
848	Mujer	21	Estudio y busco trabajo	Domicilio familiar	Universidad de Huelva	Con padres	Sí	Ciencias Sociales y jurídicas	Disfuncional grave (0-3 puntos)	1	0	Bar/Restaurante	0	0	0	1	0	0	0	0	1	2	1
849	Mujer	22	Estudio y trabajo a tiempo completo	Domicilio familiar	Universidad de Granada	Con padres	No	Ciencias Sociales y jurídicas	Normofuncional (7-10 puntos)	1	0		0	0	0	0	0	1	0	0	0	0	0
850	Mujer	18	Solo estudio y no busco trabajo	Piso de alquiler	Universidad de Granada	Piso de alquiler	Sí	Ciencias Sociales y jurídicas	Normofuncional (7-10 puntos)	1	0	Fiestas privadas	0	0	0	0	0	0	1	0	0	1	1
851	Hombre	18	Estudio y busco trabajo	Domicilio familiar	Universidad de León	Con padres	Sí	Ingenierías y Arquitecturas	Normofuncional (7-10 puntos)	1	0		0	0	0	0	0	1	0	0	0	0	0
852	Mujer	20	Estudio y busco trabajo	Piso de alquiler	Universidad de Granada	Piso de alquiler	No	Ciencias de la Salud	Disfuncional grave (0-3 puntos)	0	0		0	0	0	0	0	1	0	0	0	0	0
853	Hombre	18	Solo estudio y no busco trabajo	Piso de alquiler	Universidad de Granada	Piso de alquiler	Sí	Ciencias	Normofuncional (7-10 puntos)	0	0	Fiestas privadas	0	0	0	0	0	1	0	0	0	0	0
854	Hombre	18	Solo estudio y no busco trabajo	Piso de alquiler	Universidad de Granada	Piso de alquiler	Sí	Ciencias Sociales y jurídicas	Normofuncional (7-10 puntos)	1	0	Fiestas privadas	0	0	0	0	0	1	0	0	0	0	0
855	Mujer	26	Solo estudio y no busco trabajo	Domicilio familiar	Universidad de Granada	Con padres	Sí	Ciencias Sociales y jurídicas	Normofuncional (7-10 puntos)	0	0		0	0	0	0	0	0	0	1	0	1	1
856	Mujer	24	Estudio y busco trabajo	Domicilio familiar	Universidad de Granada	Con padres	Sí	Ciencias Sociales y jurídicas	Disfuncional leve (4-6 puntos)	1	1	Bar/Restaurante	0	0	0	0	0	0	0	1	0	1	1
857	Hombre	24	Solo estudio y no busco trabajo	Colegio Mayor / Residencia Universitaria	Universidad de León	Colegio Mayor / Residencia Universitaria	Sí	Ciencias Sociales y jurídicas	Normofuncional (7-10 puntos)	1	1	Residencia Universitaria	0	0	0	0	0	1	0	0	0	0	0
858	Mujer	18	Solo estudio y no busco trabajo	Domicilio familiar	Universidad de Granada	Con padres	No	Ciencias de la Salud	Normofuncional (7-10 puntos)	1	1	Bar/Restaurante	0	0	0	0	0	1	0	0	0	0	0
859	Hombre	18	Solo estudio y no busco trabajo	Domicilio familiar	Universidad de Granada	Con padres	Sí	Ciencias de la Salud	Normofuncional (7-10 puntos)	0	0		0	0	0	0	0	1	0	0	0	0	0
860	Mujer	18	Solo estudio y no busco trabajo	Piso de alquiler	Universidad de Granada	Piso de alquiler	No	Arte y Humanidades	Normofuncional (7-10 puntos)	0	0		0	0	0	0	0	1	0	0	0	0	0
861	Mujer	18	Solo estudio y no busco trabajo	Colegio Mayor / Residencia Universitaria	Universidad de Granada	Colegio Mayor / Residencia Universitaria	No	Ciencias de la Salud	Normofuncional (7-10 puntos)	0	0		0	0	0	0	0	1	0	0	0	0	0
862	Hombre	43	Estudio y trabajo a tiempo completo	Domicilio propio	Universidad de Vigo	Domicilio propio / Otros	No	Ciencias Sociales y jurídicas	Normofuncional (7-10 puntos)	0	0	Otros	0	0	0	0	0	0	0	0	1	1	1
863	Hombre	18	Estudio y busco trabajo	Piso de alquiler	Universidad de Granada	Piso de alquiler	Sí	Ciencias Sociales y jurídicas	Normofuncional (7-10 puntos)	0	0		0	0	0	0	0	1	0	0	0	0	0
864	Hombre	21	Solo estudio y no busco trabajo	Domicilio familiar	Universidad de León	Con padres	Sí	Ingenierías y Arquitecturas	Normofuncional (7-10 puntos)	0	0	Bar/Restaurante	0	0	0	0	0	1	0	0	0	0	0
865	Mujer	18	Estudio y busco trabajo	Piso de alquiler	Universidad de Salamanca	Piso de alquiler	Sí	Arte y Humanidades	Disfuncional grave (0-3 puntos)	0	0	Bar/Restaurante	0	0	0	0	0	0	0	1	0	1	1
866	Mujer	40	Estudio y trabajo a tiempo completo	Domicilio familiar	Universidad de Granada	Con padres	Sí	Ciencias Sociales y jurídicas	Normofuncional (7-10 puntos)	0	0	Fiestas privadas	0	0	0	0	0	1	0	0	0	0	0
867	Hombre	18	Solo estudio y no busco trabajo	Domicilio familiar	Universidad de Granada	Con padres	Sí	Ciencias de la Salud	Normofuncional (7-10 puntos)	0	0	Otros	0	0	0	0	0	1	0	0	0	0	0
868	Hombre	18	Solo estudio y no busco trabajo	Piso de alquiler	Universidad de León	Piso de alquiler	Sí	Ciencias de la Salud	Normofuncional (7-10 puntos)	0	0		0	0	0	0	0	1	0	0	0	0	0
869	Mujer	19	Solo estudio y no busco trabajo	Colegio Mayor / Residencia Universitaria	Universidad de Salamanca	Colegio Mayor / Residencia Universitaria	Sí	Ciencias de la Salud	Disfuncional leve (4-6 puntos)	0	0		0	0	0	0	0	1	0	0	0	0	0
870	Mujer	18	Estudio y busco trabajo	Domicilio familiar	Universidad de Granada	Con padres	No	Ciencias Sociales y jurídicas	Normofuncional (7-10 puntos)	1	0	En la calle (Botellón)	0	0	0	0	0	1	0	0	0	0	0
871	Mujer	18	Solo estudio y no busco trabajo	Domicilio propio	Universidad de Granada	Domicilio propio / Otros	Sí	Ciencias	Normofuncional (7-10 puntos)	0	0	En la calle (Botellón)	0	0	0	0	0	0	0	1	0	1	1
872	Mujer	18	Estudio y busco trabajo	Piso de alquiler	Universidad de Granada	Piso de alquiler	No	Arte y Humanidades	Normofuncional (7-10 puntos)	1	0	Fiestas privadas	0	0	0	0	0	1	0	0	0	0	0
873	Mujer	26	Estudio y trabajo a tiempo parcial	Piso de alquiler	Universidad de Granada	Piso de alquiler	Sí	Ciencias Sociales y jurídicas	Normofuncional (7-10 puntos)	1	0		0	0	0	0	0	0	1	0	0	1	1
874	Mujer	18	Solo estudio y no busco trabajo	Domicilio familiar	Universidad de Vigo	Con padres	Sí	Ciencias Sociales y jurídicas	Normofuncional (7-10 puntos)	0	0		0	0	0	0	0	1	0	0	0	0	0
875	Hombre	22	Estudio y trabajo a tiempo parcial	Domicilio familiar	Universidad de León	Con padres	Sí	Ingenierías y Arquitecturas	Normofuncional (7-10 puntos)	1	1	Bar/Restaurante	0	0	0	0	0	1	0	0	0	0	0
876	Hombre	18	Solo estudio y no busco trabajo	Colegio Mayor / Residencia Universitaria	Universidad de Granada	Colegio Mayor / Residencia Universitaria	Sí	Ingenierías y Arquitecturas	Normofuncional (7-10 puntos)	1	1	Fiestas privadas	0	1	0	0	0	0	0	0	0	1	1
877	Hombre	26	Solo estudio y no busco trabajo	Piso de alquiler	Universidad de Granada	Piso de alquiler	No	Ciencias	Disfuncional leve (4-6 puntos)	0	0	Fiestas privadas	0	1	0	0	0	0	1	0	1	3	1
878	Mujer	18	Solo estudio y no busco trabajo	Domicilio familiar	Universidad de León	Con padres	Sí	Ciencias de la Salud	Normofuncional (7-10 puntos)	1	1	Bar/Restaurante	0	1	0	0	0	0	0	0	0	1	1
879	Mujer	20	Solo estudio y no busco trabajo	Domicilio familiar	Universidad de Granada	Con padres	Sí	Ciencias de la Salud	Normofuncional (7-10 puntos)	1	1	Fiestas privadas	0	0	0	0	0	1	0	0	0	0	0
880	Hombre	21	Solo estudio y no busco trabajo	Piso de alquiler	Universidad de Granada	Piso de alquiler	Sí	Ciencias Sociales y jurídicas	Normofuncional (7-10 puntos)	0	0	Bar/Restaurante	0	0	0	0	0	1	0	0	0	0	0
881	Mujer	21	Estudio y busco trabajo	Domicilio familiar	Universidad de León	Con padres	Sí	Ciencias de la Salud	Normofuncional (7-10 puntos)	1	0		0	0	0	0	0	1	0	0	0	0	0
882	Mujer	18	Solo estudio y no busco trabajo	Colegio Mayor / Residencia Universitaria	Universidad de León	Colegio Mayor / Residencia Universitaria	Sí	Ciencias	Normofuncional (7-10 puntos)	0	0		0	1	0	0	0	0	0	0	0	1	1
883	Mujer	20	Solo estudio y no busco trabajo	Domicilio familiar	Universidad de Granada	Con padres	Sí	Ciencias de la Salud	Normofuncional (7-10 puntos)	1	0	Bar/Restaurante	0	0	0	0	0	1	0	0	0	0	0
884	Mujer	21	Solo estudio y no busco trabajo	Piso de alquiler	Universidad de Huelva	Piso de alquiler	Sí	Ciencias Sociales y jurídicas	Normofuncional (7-10 puntos)	0	0		0	0	0	0	0	0	1	1	1	3	1
885	Hombre	18	Solo estudio y no busco trabajo	Colegio Mayor / Residencia Universitaria	Universidad de León	Colegio Mayor / Residencia Universitaria	Sí	Ciencias Sociales y jurídicas	Normofuncional (7-10 puntos)	1	0	Bar/Restaurante	0	0	0	0	0	1	0	0	0	0	0
886	Mujer	22	Solo estudio y no busco trabajo	Piso de alquiler	Universidad de Granada	Piso de alquiler	Sí	Ciencias Sociales y jurídicas	Disfuncional leve (4-6 puntos)	1	0	Fiestas privadas	0	0	0	0	0	0	0	1	0	1	1
887	Hombre	18	Solo estudio y no busco trabajo	Domicilio familiar	Universidad de Granada	Con padres	Sí	Ciencias de la Salud	Normofuncional (7-10 puntos)	1	0	En la calle (Botellón)	0	0	0	0	0	1	0	0	0	0	0
888	Mujer	20	Estudio y busco trabajo	Domicilio familiar	Universidad de León	Con padres	Sí	Ciencias Sociales y jurídicas	Normofuncional (7-10 puntos)	1	0	Bar/Restaurante	0	0	0	0	0	1	0	0	0	0	0
889	Mujer	19	Solo estudio y no busco trabajo	Piso de alquiler	Universidad de Granada	Piso de alquiler	Sí	Ciencias Sociales y jurídicas	Normofuncional (7-10 puntos)	1	0	Bar/Restaurante	0	0	0	0	0	1	0	0	0	0	0
890	Hombre	21	Solo estudio y no busco trabajo	Domicilio familiar	Universidad de Granada	Con padres	Sí	Ciencias de la Salud	Normofuncional (7-10 puntos)	1	1	Residencia Universitaria	0	0	0	0	0	1	0	0	0	0	0
891	Mujer	18	Solo estudio y no busco trabajo	Domicilio familiar	Universidad de Granada	Con padres	Sí	Ingenierías y Arquitecturas	Normofuncional (7-10 puntos)	0	0		0	0	0	0	0	1	0	0	0	0	0
892	Hombre	30	Estudio y trabajo a tiempo parcial	Piso de alquiler	Universidad de Granada	Piso de alquiler	Sí	Ciencias Sociales y jurídicas	Normofuncional (7-10 puntos)	0	0		0	0	0	0	0	1	0	0	0	0	0
893	Hombre	20	Solo estudio y no busco trabajo	Domicilio familiar	Universidad de León	Con padres	Sí	Ciencias	Disfuncional grave (0-3 puntos)	1	0	Bar/Restaurante	0	0	0	0	0	1	0	0	0	0	0
894	Hombre	18	Solo estudio y no busco trabajo	Domicilio familiar	Universidad de León	Con padres	No	Ciencias de la Salud	Normofuncional (7-10 puntos)	0	0	Bar/Restaurante	0	0	0	0	0	1	0	0	0	0	0
895	Mujer	22	Estudio y busco trabajo	Piso de alquiler	Universidad de Huelva	Piso de alquiler	Sí	Arte y Humanidades	Normofuncional (7-10 puntos)	1	0	Otros	0	0	0	0	0	1	0	0	0	0	0
896	Mujer	19	Solo estudio y no busco trabajo	Domicilio familiar	Universidad de León	Con padres	Sí	Ingenierías y Arquitecturas	Normofuncional (7-10 puntos)	0	0	Otros	0	0	0	0	0	0	0	1	1	2	1
897	Hombre	19	Solo estudio y no busco trabajo	Domicilio familiar	Universidad de León	Con padres	Sí	Ciencias de la Salud	Normofuncional (7-10 puntos)	0	0	Fiestas privadas	0	0	0	0	0	1	0	0	0	0	0
898	Mujer	18	Solo estudio y no busco trabajo	Domicilio familiar	Universidad de León	Con padres	Sí	Ciencias de la Salud	Normofuncional (7-10 puntos)	0	0	Otros	0	0	0	0	0	1	0	0	0	0	0
899	Mujer	18	Solo estudio y no busco trabajo	Piso de alquiler	Universidad de Salamanca	Piso de alquiler	Sí	Arte y Humanidades	Normofuncional (7-10 puntos)	0	0	Fiestas privadas	0	0	0	0	0	1	0	0	0	0	0
900	Mujer	19	Solo estudio y no busco trabajo	Piso de alquiler	Universidad de Salamanca	Piso de alquiler	Sí	Arte y Humanidades	Normofuncional (7-10 puntos)	1	0	Fiestas privadas	0	0	0	0	0	1	0	0	0	0	0
901	Mujer	20	Solo estudio y no busco trabajo	Piso de alquiler	Universidad de Salamanca	Piso de alquiler	Sí	Arte y Humanidades	Normofuncional (7-10 puntos)	1	0	En la calle (Botellón)	0	0	0	0	0	1	0	0	0	0	0
902	Mujer	21	Solo estudio y no busco trabajo	Piso de alquiler	Universidad de Salamanca	Piso de alquiler	Sí	Ciencias de la Salud	Normofuncional (7-10 puntos)	0	0	Fiestas privadas	0	0	0	0	0	1	0	0	0	0	0
903	Hombre	18	Solo estudio y no busco trabajo	Piso de alquiler	Universidad de Salamanca	Piso de alquiler	Sí	Ciencias de la Salud	Normofuncional (7-10 puntos)	1	0	Fiestas privadas	0	0	0	0	0	1	0	0	0	0	0
904	Mujer	20	Solo estudio y no busco trabajo	Domicilio familiar	Universidad de Salamanca	Con padres	No	Ciencias	Normofuncional (7-10 puntos)	1	0		0	0	0	0	0	1	0	0	0	0	0
905	Mujer	18	Solo estudio y no busco trabajo	Piso de alquiler	Universidad de Huelva	Piso de alquiler	No	Ciencias Sociales y jurídicas	Disfuncional leve (4-6 puntos)	0	0	Fiestas privadas	0	0	0	0	0	1	0	0	1	1	1
906	Hombre	18	Solo estudio y no busco trabajo	Piso de alquiler	Universidad de Salamanca	Piso de alquiler	Sí	Ciencias Sociales y jurídicas	Disfuncional grave (0-3 puntos)	1	0		0	0	0	0	0	1	0	0	0	0	0
907	Hombre	19	Solo estudio y no busco trabajo	Colegio Mayor / Residencia Universitaria	Universidad de Salamanca	Colegio Mayor / Residencia Universitaria	No	Ciencias Sociales y jurídicas	Disfuncional leve (4-6 puntos)	1	0	Residencia Universitaria	0	0	0	0	0	1	0	0	0	0	0
908	Hombre	18	Estudio y busco trabajo	Domicilio familiar	Universidad de Salamanca	Con padres	No	Ciencias de la Salud	Disfuncional leve (4-6 puntos)	0	0	Bar/Restaurante	0	0	0	0	0	1	0	0	0	0	0
909	Mujer	18	Solo estudio y no busco trabajo	Piso de alquiler	Universidad de Salamanca	Piso de alquiler	No	Ciencias Sociales y jurídicas	Normofuncional (7-10 puntos)	1	0	Otros	0	0	0	0	0	0	0	1	0	1	1
910	Mujer	18	Solo estudio y no busco trabajo	Colegio Mayor / Residencia Universitaria	Universidad de Salamanca	Colegio Mayor / Residencia Universitaria	Sí	Ciencias	Normofuncional (7-10 puntos)	0	0	Residencia Universitaria	0	0	0	0	0	1	0	0	0	0	0
911	Hombre	45	Estudio y busco trabajo	Domicilio propio	Universidad de León	Domicilio propio / Otros	Sí	Ciencias de la Salud	Normofuncional (7-10 puntos)	1	0		0	0	0	0	0	0	1	0	0	1	1
912	Mujer	23	Estudio y busco trabajo	Piso de alquiler	Universidad de León	Piso de alquiler	Sí	Ciencias de la Salud	Normofuncional (7-10 puntos)	1	0		0	1	0	0	0	0	0	0	0	1	1
913	Hombre	18	Estudio y busco trabajo	Piso de alquiler	Universidad de Salamanca	Piso de alquiler	Sí	Ciencias	Normofuncional (7-10 puntos)	0	0	En la calle (Botellón)	0	0	0	0	0	1	0	0	0	0	0
914	Mujer	18	Solo estudio y no busco trabajo	Piso de alquiler	Universidad de Salamanca	Piso de alquiler	Sí	Arte y Humanidades	Normofuncional (7-10 puntos)	1	0	Fiestas privadas	0	0	0	0	0	1	0	0	0	0	0
915	Mujer	19	Solo estudio y no busco trabajo	Piso de alquiler	Universidad de León	Piso de alquiler	Sí	Ciencias de la Salud	Normofuncional (7-10 puntos)	1	0	Fiestas privadas	0	0	0	0	0	1	0	0	0	0	0
916	Mujer	19	Solo estudio y no busco trabajo	Piso de alquiler	Universidad de Salamanca	Piso de alquiler	Sí	Arte y Humanidades	Normofuncional (7-10 puntos)	1	0	En la calle (Botellón)	0	1	0	0	0	0	0	0	0	1	1
917	Mujer	18	Estudio y busco trabajo	Piso de alquiler	Universidad de Salamanca	Piso de alquiler	No	Ciencias Sociales y jurídicas	Disfuncional grave (0-3 puntos)	0	0		0	0	0	0	0	1	0	0	0	0	0
918	Mujer	18	Solo estudio y no busco trabajo	Piso de alquiler	Universidad de Salamanca	Piso de alquiler	Sí	Arte y Humanidades	Normofuncional (7-10 puntos)	1	1	Bar/Restaurante	0	0	0	0	0	1	0	0	0	0	0
919	Mujer	24	Estudio y busco trabajo	Piso de alquiler	Universidad de León	Piso de alquiler	No	Ciencias de la Salud	Normofuncional (7-10 puntos)	1	0	Fiestas privadas	0	0	0	0	0	1	0	0	0	0	0
920	Mujer	18	Solo estudio y no busco trabajo	Otros	Universidad de León	Domicilio propio / Otros	No	Ciencias de la Salud	Normofuncional (7-10 puntos)	0	0	Bar/Restaurante	0	0	0	0	0	1	0	0	0	0	0
921	Mujer	18	Solo estudio y no busco trabajo	Piso de alquiler	Universidad de Salamanca	Piso de alquiler	No	Ciencias de la Salud	Disfuncional leve (4-6 puntos)	1	0	Bar/Restaurante	0	0	0	0	0	1	0	0	0	0	0
922	Mujer	18	Solo estudio y no busco trabajo	Colegio Mayor / Residencia Universitaria	Universidad de Salamanca	Colegio Mayor / Residencia Universitaria	Sí	Ciencias de la Salud	Normofuncional (7-10 puntos)	0	0	Bar/Restaurante	0	0	0	0	0	1	0	0	0	0	0
923	Mujer	18	Solo estudio y no busco trabajo	Piso de alquiler	Universidad de Salamanca	Piso de alquiler	Sí	Ciencias	Normofuncional (7-10 puntos)	1	0	Fiestas privadas	0	0	0	0	0	1	0	0	0	0	0
924	Hombre	18	Solo estudio y no busco trabajo	Colegio Mayor / Residencia Universitaria	Universidad de Salamanca	Colegio Mayor / Residencia Universitaria	Sí	Ciencias de la Salud	Normofuncional (7-10 puntos)	1	0	Residencia Universitaria	0	0	0	0	0	1	0	0	0	0	0
925	Mujer	22	Estudio y busco trabajo	Piso de alquiler	Universidad de León	Piso de alquiler	Sí	Ciencias Sociales y jurídicas	Normofuncional (7-10 puntos)	1	0	Bar/Restaurante	0	0	0	0	0	1	0	0	0	0	0
926	Mujer	19	Estudio y busco trabajo	Piso de alquiler	Universidad de León	Piso de alquiler	Sí	Ciencias	Disfuncional grave (0-3 puntos)	0	0		0	0	0	0	0	1	0	0	0	0	0
927	Mujer	22	Solo estudio y no busco trabajo	Domicilio familiar	Universidad de Huelva	Con padres	Sí	Ciencias Sociales y jurídicas	Normofuncional (7-10 puntos)	1	0	Fiestas privadas	0	0	0	0	0	1	0	0	0	0	0
928	Hombre	18	Solo estudio y no busco trabajo	Domicilio familiar	Universidad de León	Con padres	Sí	Ingenierías y Arquitecturas	Normofuncional (7-10 puntos)	1	0		0	0	1	0	0	0	0	0	0	1	1
929	Mujer	35	Estudio y trabajo a tiempo completo	Domicilio propio	Universidad de León	Domicilio propio / Otros	Sí	Ingenierías y Arquitecturas	Normofuncional (7-10 puntos)	1	0		0	0	0	0	0	1	0	0	0	0	0
930	Hombre	19	Solo estudio y no busco trabajo	Piso de alquiler	Universidad de Granada	Piso de alquiler	Sí	Ciencias Sociales y jurídicas	Disfuncional leve (4-6 puntos)	1	1	En la calle (Botellón)	0	0	0	0	0	1	0	0	0	0	0
931	Mujer	18	Solo estudio y no busco trabajo	Colegio Mayor / Residencia Universitaria	Universidad de Salamanca	Colegio Mayor / Residencia Universitaria	Sí	Ciencias Sociales y jurídicas	Normofuncional (7-10 puntos)	1	0	Residencia Universitaria	0	0	0	0	0	1	0	0	0	0	0
932	Mujer	22	Solo estudio y no busco trabajo	Piso de alquiler	Universidad de León	Piso de alquiler	Sí	Ingenierías y Arquitecturas	Normofuncional (7-10 puntos)	1	0	Bar/Restaurante	0	0	0	0	0	1	0	0	0	0	0
933	Mujer	17	Solo estudio y no busco trabajo	Colegio Mayor / Residencia Universitaria	Universidad de Granada	Colegio Mayor / Residencia Universitaria	No	Ciencias de la Salud	Disfuncional grave (0-3 puntos)	1	0	Bar/Restaurante	0	0	0	0	0	1	0	0	0	0	0
934	Hombre	27	Estudio y trabajo a tiempo completo	Piso de alquiler	Universidad de León	Piso de alquiler	Sí	Ingenierías y Arquitecturas	Normofuncional (7-10 puntos)	1	0	Bar/Restaurante	0	0	0	0	0	1	0	0	0	0	0
935	Mujer	20	Solo estudio y no busco trabajo	Piso de alquiler	Universidad de Salamanca	Piso de alquiler	Sí	Ciencias Sociales y jurídicas	Normofuncional (7-10 puntos)	1	1	Bar/Restaurante	0	0	0	0	0	1	0	0	0	0	0
936	Mujer	24	Estudio y busco trabajo	Piso de alquiler	Universidad de Vigo	Piso de alquiler	Sí	Arte y Humanidades	Normofuncional (7-10 puntos)	0	0		0	1	0	0	0	0	0	1	1	3	1
937	Mujer	21	Estudio y trabajo a tiempo parcial	Otros	Universidad de Vigo	Domicilio propio / Otros	No	Arte y Humanidades	Disfuncional grave (0-3 puntos)	0	0		0	0	0	0	0	1	0	0	0	0	0
938	Mujer	18	Solo estudio y no busco trabajo	Domicilio familiar	Universidad de Salamanca	Con padres	Sí	Ciencias de la Salud	Disfuncional leve (4-6 puntos)	1	1	Bar/Restaurante	0	0	0	0	0	1	0	0	0	0	0
939	Hombre	52	Estudio y trabajo a tiempo completo	Piso de alquiler	Universidad de Vigo	Piso de alquiler	Sí	Arte y Humanidades	Normofuncional (7-10 puntos)	0	0	Otros	0	0	0	0	0	0	0	0	1	1	1
940	Hombre	19	Solo estudio y no busco trabajo	Piso de alquiler	Universidad de León	Piso de alquiler	Sí	Ciencias	Normofuncional (7-10 puntos)	1	0	Fiestas privadas	0	0	0	0	0	0	0	1	0	1	1
941	Mujer	21	Solo estudio y no busco trabajo	Piso de alquiler	Universidad de Salamanca	Piso de alquiler	Sí	Ingenierías y Arquitecturas	Normofuncional (7-10 puntos)	1	0	En la calle (Botellón)	0	0	0	0	0	1	0	0	0	0	0
942	Mujer	25	Estudio y trabajo a tiempo parcial	Domicilio familiar	Universidad de Vigo	Con padres	Sí	Ciencias Sociales y jurídicas	Normofuncional (7-10 puntos)	0	0		0	0	0	0	0	1	0	0	0	0	0
943	Mujer	18	Solo estudio y no busco trabajo	Domicilio familiar	Universidad de León	Con padres	Sí	Ingenierías y Arquitecturas	Normofuncional (7-10 puntos)	0	0		0	0	0	0	0	1	0	0	0	0	0
944	Mujer	21	Estudio y busco trabajo	Piso de alquiler	Universidad de Vigo	Piso de alquiler	Sí	Ciencias Sociales y jurídicas	Normofuncional (7-10 puntos)	1	0	Otros	0	0	0	0	0	1	0	0	0	0	0
945	Mujer	23	Estudio y busco trabajo	Domicilio familiar	Universidad de Vigo	Con padres	No	Ciencias Sociales y jurídicas	Disfuncional leve (4-6 puntos)	0	0		0	0	0	0	0	0	1	0	1	2	1
946	Mujer	22	Estudio y trabajo a tiempo parcial	Domicilio familiar	Universidad de León	Con padres	Sí	Ciencias de la Salud	Normofuncional (7-10 puntos)	1	0	Bar/Restaurante	0	0	0	0	0	1	0	0	0	0	0
947	Hombre	18	Solo estudio y no busco trabajo	Piso de alquiler	Universidad de Salamanca	Piso de alquiler	Sí	Ciencias Sociales y jurídicas	Normofuncional (7-10 puntos)	1	0	Bar/Restaurante	0	1	0	0	0	0	0	0	0	1	1
948	Mujer	20	Estudio y trabajo a tiempo completo	Domicilio familiar	Universidad de Vigo	Con padres	Sí	Ciencias Sociales y jurídicas	Disfuncional grave (0-3 puntos)	0	0		0	0	1	0	0	0	0	1	0	2	1
949	Mujer	18	Solo estudio y no busco trabajo	Colegio Mayor / Residencia Universitaria	Universidad de Salamanca	Colegio Mayor / Residencia Universitaria	Sí	Arte y Humanidades	Normofuncional (7-10 puntos)	1	0		0	1	0	0	0	0	0	0	0	1	1
950	Mujer	23	Estudio y trabajo a tiempo parcial	Domicilio familiar	Universidad de Vigo	Con padres	Sí	Ciencias Sociales y jurídicas	Normofuncional (7-10 puntos)	1	0	Bar/Restaurante	0	0	0	0	0	1	0	0	0	0	0
951	Hombre	23	Solo estudio y no busco trabajo	Piso de alquiler	Universidad de León	Piso de alquiler	Sí	Ingenierías y Arquitecturas	Normofuncional (7-10 puntos)	1	1	Bar/Restaurante	0	0	0	0	0	0	1	0	0	1	1
952	Mujer	22	Estudio y busco trabajo	Domicilio familiar	Universidad de Vigo	Con padres	Sí	Ciencias de la Salud	Disfuncional grave (0-3 puntos)	1	0	Bar/Restaurante	0	0	0	0	0	1	0	0	0	0	0
953	Mujer	21	Solo estudio y no busco trabajo	Piso de alquiler	Universidad de Vigo	Piso de alquiler	Sí	Arte y Humanidades	Normofuncional (7-10 puntos)	1	1	Bar/Restaurante	0	1	0	0	0	0	0	0	0	1	1
954	Hombre	30	Estudio y trabajo a tiempo parcial	Piso de alquiler	Universidad de Vigo	Piso de alquiler	Sí	Ingenierías y Arquitecturas	Normofuncional (7-10 puntos)	1	1	Bar/Restaurante	0	1	0	0	0	0	0	0	0	1	1
955	Mujer	23	Estudio y busco trabajo	Piso de alquiler	Universidad de León	Piso de alquiler	Sí	Ciencias	Disfuncional leve (4-6 puntos)	0	0		0	0	0	0	0	1	0	0	0	0	0
956	Hombre	18	Solo estudio y no busco trabajo	Domicilio familiar	Universidad de León	Con padres	Sí	Ciencias Sociales y jurídicas	Normofuncional (7-10 puntos)	0	0	Fiestas privadas	0	0	0	0	0	1	0	0	0	0	0
957	Hombre	18	Solo estudio y no busco trabajo	Domicilio familiar	Universidad de Salamanca	Con padres	Sí	Ciencias Sociales y jurídicas	Normofuncional (7-10 puntos)	1	0	Bar/Restaurante	0	0	0	0	0	1	0	0	0	0	0
958	Mujer	18	Solo estudio y no busco trabajo	Piso de alquiler	Universidad de Granada	Piso de alquiler	Sí	Ciencias Sociales y jurídicas	Normofuncional (7-10 puntos)	0	0	En la calle (Botellón)	0	0	0	0	0	1	0	0	0	0	0
959	Mujer	20	Solo estudio y no busco trabajo	Piso de alquiler	Universidad de Vigo	Piso de alquiler	Sí	Ciencias Sociales y jurídicas	Normofuncional (7-10 puntos)	0	0	En la calle (Botellón)	0	0	0	0	0	1	0	0	0	0	0
960	Mujer	20	Solo estudio y no busco trabajo	Domicilio familiar	Universidad de León	Con padres	Sí	Ciencias de la Salud	Normofuncional (7-10 puntos)	1	0	Bar/Restaurante	0	1	1	0	0	0	0	0	1	3	1
961	Mujer	19	Estudio y busco trabajo	Colegio Mayor / Residencia Universitaria	Universidad de Granada	Colegio Mayor / Residencia Universitaria	Sí	Ciencias Sociales y jurídicas	Normofuncional (7-10 puntos)	1	0		0	0	0	0	0	1	0	0	0	0	0
962	Mujer	18	Solo estudio y no busco trabajo	Domicilio familiar	Universidad de Granada	Con padres	Sí	Ciencias Sociales y jurídicas	Normofuncional (7-10 puntos)	0	0	Fiestas privadas	0	0	0	0	0	1	0	0	0	0	0
963	Mujer	21	Solo estudio y no busco trabajo	Domicilio familiar	Universidad de Vigo	Con padres	Sí	Ciencias Sociales y jurídicas	Normofuncional (7-10 puntos)	0	0		0	0	0	0	0	0	1	0	0	1	1
964	Mujer	18	Solo estudio y no busco trabajo	Colegio Mayor / Residencia Universitaria	Universidad de Salamanca	Colegio Mayor / Residencia Universitaria	Sí	Ciencias	Normofuncional (7-10 puntos)	0	0	Bar/Restaurante	0	0	0	0	0	1	0	0	0	0	0
965	Hombre	18	Solo estudio y no busco trabajo	Domicilio familiar	Universidad de Salamanca	Con padres	No	Ciencias	Normofuncional (7-10 puntos)	0	0		0	0	0	0	0	1	0	0	0	0	0
966	Hombre	23	Estudio y busco trabajo	Piso de alquiler	Universidad de Vigo	Piso de alquiler	Sí	Ciencias de la Salud	Normofuncional (7-10 puntos)	1	0	Bar/Restaurante	0	0	0	0	0	1	0	0	0	0	0
967	Mujer	18	Solo estudio y no busco trabajo	Piso de alquiler	Universidad de Huelva	Piso de alquiler	Sí	Ciencias Sociales y jurídicas	Disfuncional leve (4-6 puntos)	1	1	Otros	0	0	0	0	0	1	0	0	0	0	0
968	Mujer	18	Solo estudio y no busco trabajo	Colegio Mayor / Residencia Universitaria	Universidad de Salamanca	Colegio Mayor / Residencia Universitaria	No	Ciencias Sociales y jurídicas	Disfuncional grave (0-3 puntos)	1	0		0	0	0	0	0	1	0	0	0	0	0
969	Mujer	29	Estudio y trabajo a tiempo parcial	Piso de alquiler	Universidad de Vigo	Piso de alquiler	Sí	Arte y Humanidades	Disfuncional leve (4-6 puntos)	1	0	Fiestas privadas	0	0	0	0	0	1	0	0	0	0	0
970	Mujer	18	Solo estudio y no busco trabajo	Piso de alquiler	Universidad de Salamanca	Piso de alquiler	Sí	Ciencias Sociales y jurídicas	Disfuncional leve (4-6 puntos)	0	0	Bar/Restaurante	0	0	0	0	0	1	0	0	0	0	0
971	Mujer	18	Solo estudio y no busco trabajo	Piso de alquiler	Universidad de Huelva	Piso de alquiler	No	Ciencias Sociales y jurídicas	Normofuncional (7-10 puntos)	1	0	En la calle (Botellón)	0	0	0	0	0	0	0	0	1	1	1
972	Mujer	20	Solo estudio y no busco trabajo	Domicilio familiar	Universidad de León	Con padres	Sí	Ciencias de la Salud	Normofuncional (7-10 puntos)	1	0		0	0	0	0	0	0	0	1	1	2	1
973	Mujer	20	Solo estudio y no busco trabajo	Piso de alquiler	Universidad de León	Piso de alquiler	No	Ciencias de la Salud	Normofuncional (7-10 puntos)	0	0	Bar/Restaurante	0	0	0	0	0	1	0	0	0	0	0
974	Mujer	18	Estudio y busco trabajo	Piso de alquiler	Universidad de Salamanca	Piso de alquiler	Sí	Ciencias Sociales y jurídicas	Disfuncional grave (0-3 puntos)	0	0	Bar/Restaurante	0	0	0	0	0	1	0	0	0	0	0
975	Mujer	22	Solo estudio y no busco trabajo	Otros	Universidad de Vigo	Domicilio propio / Otros	Sí	Ciencias Sociales y jurídicas	Disfuncional grave (0-3 puntos)	1	0	Bar/Restaurante	0	0	0	0	0	1	0	0	0	0	0
976	Mujer	35	Solo estudio y no busco trabajo	Domicilio familiar	Universidad de Vigo	Con padres	Sí	Ciencias Sociales y jurídicas	Normofuncional (7-10 puntos)	0	0	Otros	0	0	0	0	0	0	0	0	1	1	1
977	Mujer	18	Solo estudio y no busco trabajo	Piso de alquiler	Universidad de Vigo	Piso de alquiler	Sí	Ciencias de la Salud	Normofuncional (7-10 puntos)	1	0		0	0	0	0	0	1	0	0	0	0	0
978	Hombre	30	Estudio y trabajo a tiempo parcial	Domicilio familiar	Universidad de Huelva	Con padres	Sí	Ingenierías y Arquitecturas	Normofuncional (7-10 puntos)	1	0	Fiestas privadas	0	0	0	0	0	0	0	0	1	1	1
979	Hombre	18	Solo estudio y no busco trabajo	Colegio Mayor / Residencia Universitaria	Universidad de Granada	Colegio Mayor / Residencia Universitaria	Sí	Ciencias	Normofuncional (7-10 puntos)	1	0	Fiestas privadas	0	0	0	0	0	1	0	0	0	0	0
980	Mujer	18	Solo estudio y no busco trabajo	Piso de alquiler	Universidad de Huelva	Piso de alquiler	No	Ciencias	Normofuncional (7-10 puntos)	0	0	En la calle (Botellón)	0	0	0	0	0	1	0	0	0	0	0
981	Hombre	23	Estudio y busco trabajo	Domicilio familiar	Universidad de Huelva	Con padres	No	Ciencias Sociales y jurídicas	Disfuncional grave (0-3 puntos)	1	1	Bar/Restaurante	0	1	0	0	0	0	0	0	0	1	1
982	Mujer	18	Solo estudio y no busco trabajo	Piso de alquiler	Universidad de Salamanca	Piso de alquiler	No	Ciencias Sociales y jurídicas	Disfuncional leve (4-6 puntos)	1	0	En la calle (Botellón)	0	0	0	0	0	0	0	1	0	1	1
983	Mujer	20	Solo estudio y no busco trabajo	Piso de alquiler	Universidad de Salamanca	Piso de alquiler	Sí	Ciencias Sociales y jurídicas	Normofuncional (7-10 puntos)	1	1	Bar/Restaurante	0	0	0	0	0	1	0	0	0	0	0
984	Hombre	18	Solo estudio y no busco trabajo	Domicilio familiar	Universidad de León	Con padres	Sí	Ciencias de la Salud	Disfuncional leve (4-6 puntos)	0	1		0	0	0	0	0	1	0	0	0	0	0
985	Mujer	18	Solo estudio y no busco trabajo	Piso de alquiler	Universidad de Huelva	Piso de alquiler	No	Arte y Humanidades	Disfuncional leve (4-6 puntos)	0	0		0	0	0	0	0	1	0	0	0	0	0
986	Hombre	20	Solo estudio y no busco trabajo	Piso de alquiler	Universidad de León	Piso de alquiler	No	Ciencias de la Salud	Normofuncional (7-10 puntos)	0	0		0	0	0	0	0	1	0	0	0	0	0
987	Mujer	22	Estudio y busco trabajo	Domicilio familiar	Universidad de León	Con padres	Sí	Ingenierías y Arquitecturas	Normofuncional (7-10 puntos)	1	0		0	0	0	0	0	1	0	0	0	0	0
988	Mujer	31	Estudio y trabajo a tiempo parcial	Piso de alquiler	Universidad de Vigo	Piso de alquiler	Sí	Ciencias de la Salud	Normofuncional (7-10 puntos)	1	0		0	0	0	0	0	0	1	0	0	1	1
989	Hombre	19	Estudio y busco trabajo	Piso de alquiler	Universidad de León	Piso de alquiler	No	Ciencias de la Salud	Normofuncional (7-10 puntos)	1	1	Fiestas privadas	0	0	0	0	0	1	0	0	0	0	0
990	Mujer	18	Solo estudio y no busco trabajo	Piso de alquiler	Universidad de León	Piso de alquiler	Sí	Ciencias de la Salud	Normofuncional (7-10 puntos)	0	0	Bar/Restaurante	0	0	0	0	0	1	0	0	0	0	0
991	Mujer	19	Solo estudio y no busco trabajo	Domicilio familiar	Universidad de León	Con padres	Sí	Ciencias de la Salud	Normofuncional (7-10 puntos)	1	0	Bar/Restaurante	0	0	0	0	0	1	0	0	0	0	0
992	Mujer	18	Solo estudio y no busco trabajo	Piso de alquiler	Universidad de Salamanca	Piso de alquiler	Sí	Ciencias de la Salud	Normofuncional (7-10 puntos)	0	0	Bar/Restaurante	0	0	0	0	0	1	0	0	0	0	0
993	Mujer	21	Solo estudio y no busco trabajo	Colegio Mayor / Residencia Universitaria	Universidad de León	Colegio Mayor / Residencia Universitaria	Sí	Ciencias de la Salud	Normofuncional (7-10 puntos)	0	0	Bar/Restaurante	0	0	0	0	0	1	0	0	0	0	0
994	Mujer	39	Estudio y trabajo a tiempo completo	Domicilio propio	Universidad de León	Domicilio propio / Otros	Sí	Ciencias	Normofuncional (7-10 puntos)	1	0	Otros	0	0	0	0	0	1	0	0	0	0	0
995	Mujer	18	Solo estudio y no busco trabajo	Colegio Mayor / Residencia Universitaria	Universidad de Salamanca	Colegio Mayor / Residencia Universitaria	Sí	Ciencias Sociales y jurídicas	Normofuncional (7-10 puntos)	0	0		0	0	0	0	0	0	0	1	0	1	1
996	Mujer	19	Estudio y busco trabajo	Piso de alquiler	Universidad de Salamanca	Piso de alquiler	No	Ingenierías y Arquitecturas	Normofuncional (7-10 puntos)	0	0		0	0	0	0	0	1	0	0	0	0	0
997	Mujer	18	Solo estudio y no busco trabajo	Piso de alquiler	Universidad de León	Piso de alquiler	Sí	Ciencias de la Salud	Normofuncional (7-10 puntos)	1	1	Fiestas privadas	0	0	0	0	0	0	0	0	1	1	1
998	Mujer	20	Solo estudio y no busco trabajo	Domicilio familiar	Universidad de Granada	Con padres	Sí	Arte y Humanidades	Disfuncional leve (4-6 puntos)	0	0	Bar/Restaurante	0	0	0	0	0	1	0	0	0	0	0
999	Mujer	22	Solo estudio y no busco trabajo	Domicilio familiar	Universidad de Vigo	Con padres	Sí	Ciencias de la Salud	Normofuncional (7-10 puntos)	0	0		0	0	0	0	0	1	0	0	0	0	0
1000	Mujer	19	Solo estudio y no busco trabajo	Domicilio familiar	Universidad de Granada	Con padres	Sí	Arte y Humanidades	Normofuncional (7-10 puntos)	0	0		0	0	0	0	0	1	0	0	0	0	0
1001	Mujer	23	Estudio y busco trabajo	Piso de alquiler	Universidad de Granada	Piso de alquiler	No	Arte y Humanidades	Disfuncional grave (0-3 puntos)	1	0		0	0	0	0	0	1	0	0	0	0	0
1002	Hombre	18	Estudio y busco trabajo	Piso de alquiler	Universidad de Salamanca	Piso de alquiler	Sí	Ingenierías y Arquitecturas	Disfuncional leve (4-6 puntos)	0	0	Otros	0	0	0	0	0	1	0	0	0	0	0
1003	Hombre	18	Solo estudio y no busco trabajo	Domicilio familiar	Universidad de Salamanca	Con padres	No	Ciencias	Normofuncional (7-10 puntos)	1	0	Bar/Restaurante	0	0	0	0	0	1	0	0	0	0	0
1004	Mujer	18	Solo estudio y no busco trabajo	Colegio Mayor / Residencia Universitaria	Universidad de León	Colegio Mayor / Residencia Universitaria	Sí	Ciencias de la Salud	Normofuncional (7-10 puntos)	1	0	Bar/Restaurante	0	0	0	0	0	1	0	0	0	0	0
1005	Hombre	18	Solo estudio y no busco trabajo	Piso de alquiler	Universidad de León	Piso de alquiler	Sí	Ciencias de la Salud	Normofuncional (7-10 puntos)	1	0	Fiestas privadas	0	0	0	0	0	0	1	0	1	2	1
1006	Mujer	19	Estudio y busco trabajo	Domicilio familiar	Universidad de Granada	Con padres	Sí	Ciencias Sociales y jurídicas	Disfuncional grave (0-3 puntos)	0	0		0	0	0	0	0	1	0	0	0	0	0
1007	Mujer	21	Estudio y trabajo a tiempo parcial	Piso de alquiler	Universidad de Vigo	Piso de alquiler	Sí	Ciencias Sociales y jurídicas	Disfuncional leve (4-6 puntos)	1	0	Fiestas privadas	0	0	0	0	0	1	0	0	0	0	0
1008	Mujer	18	Solo estudio y no busco trabajo	Piso de alquiler	Universidad de Granada	Piso de alquiler	Sí	Ciencias	Disfuncional leve (4-6 puntos)	1	0		0	0	0	0	0	1	0	0	0	0	0
1009	Mujer	21	Solo estudio y no busco trabajo	Domicilio familiar	Universidad de Granada	Con padres	No	Ciencias Sociales y jurídicas	Disfuncional leve (4-6 puntos)	0	0		0	0	0	0	0	1	0	0	0	0	0
1010	Mujer	18	Solo estudio y no busco trabajo	Domicilio familiar	Universidad de Salamanca	Con padres	Sí	Ciencias Sociales y jurídicas	Normofuncional (7-10 puntos)	0	0	Bar/Restaurante	0	0	0	0	0	1	0	0	0	0	0
1011	Mujer	23	Solo estudio y no busco trabajo	Piso de alquiler	Universidad de Salamanca	Piso de alquiler	Sí	Ciencias de la Salud	Normofuncional (7-10 puntos)	0	0	Fiestas privadas	0	0	0	0	0	1	0	0	0	0	0
1012	Mujer	20	Solo estudio y no busco trabajo	Domicilio familiar	Universidad de Vigo	Con padres	No	Ciencias de la Salud	Disfuncional grave (0-3 puntos)	0	0		0	0	1	0	0	0	0	0	0	1	1
1013	Mujer	18	Solo estudio y no busco trabajo	Domicilio familiar	Universidad de León	Con padres	Sí	Ciencias de la Salud	Normofuncional (7-10 puntos)	0	0	Bar/Restaurante	0	0	0	0	0	1	0	0	0	0	0
1014	Mujer	23	Estudio y busco trabajo	Piso de alquiler	Universidad de Vigo	Piso de alquiler	Sí	Arte y Humanidades	Normofuncional (7-10 puntos)	0	0	Bar/Restaurante	0	0	0	0	0	1	0	0	0	0	0
1015	Mujer	28	Estudio y trabajo a tiempo parcial	Piso de alquiler	Universidad de Salamanca	Piso de alquiler	Sí	Ciencias de la Salud	Normofuncional (7-10 puntos)	1	0		0	0	0	0	0	1	0	0	0	0	0
1016	Mujer	18	Solo estudio y no busco trabajo	Colegio Mayor / Residencia Universitaria	Universidad de León	Colegio Mayor / Residencia Universitaria	Sí	Ciencias de la Salud	Normofuncional (7-10 puntos)	1	0	Residencia Universitaria	0	0	0	0	0	1	0	0	0	0	0
1017	Mujer	20	Solo estudio y no busco trabajo	Piso de alquiler	Universidad de León	Piso de alquiler	No	Ciencias de la Salud	Normofuncional (7-10 puntos)	1	0	Bar/Restaurante	0	1	0	0	0	0	0	0	0	1	1
1018	Mujer	18	Solo estudio y no busco trabajo	Colegio Mayor / Residencia Universitaria	Universidad de Salamanca	Colegio Mayor / Residencia Universitaria	Sí	Ciencias Sociales y jurídicas	Normofuncional (7-10 puntos)	0	0	Fiestas privadas	0	0	0	0	0	1	0	0	0	0	0
1019	Mujer	18	Solo estudio y no busco trabajo	Colegio Mayor / Residencia Universitaria	Universidad de León	Colegio Mayor / Residencia Universitaria	Sí	Ciencias de la Salud	Normofuncional (7-10 puntos)	1	0	Residencia Universitaria	0	0	0	0	0	1	0	0	0	0	0
1020	Mujer	24	Solo estudio y no busco trabajo	Piso de alquiler	Universidad de Huelva	Piso de alquiler	Sí	Ciencias Sociales y jurídicas	Normofuncional (7-10 puntos)	1	0	Fiestas privadas	0	0	0	0	0	0	0	1	0	1	1
1021	Hombre	21	Solo estudio y no busco trabajo	Piso de alquiler	Universidad de Vigo	Piso de alquiler	Sí	Ingenierías y Arquitecturas	Normofuncional (7-10 puntos)	0	0		0	0	0	0	0	1	0	0	0	0	0
1022	Mujer	18	Solo estudio y no busco trabajo	Piso de alquiler	Universidad de León	Piso de alquiler	No	Ciencias de la Salud	Disfuncional grave (0-3 puntos)	1	1	En la calle (Botellón)	0	0	0	1	0	0	0	1	0	2	1
1023	Hombre	20	Solo estudio y no busco trabajo	Piso de alquiler	Universidad de León	Piso de alquiler	Sí	Ciencias de la Salud	Normofuncional (7-10 puntos)	1	0	Bar/Restaurante	0	0	0	0	0	0	1	0	0	1	1
1024	Mujer	27	Estudio y busco trabajo	Piso de alquiler	Universidad de Salamanca	Piso de alquiler	No	Ciencias Sociales y jurídicas	Normofuncional (7-10 puntos)	1	1		0	1	0	0	0	0	0	1	0	2	1
1025	Hombre	19	Solo estudio y no busco trabajo	Domicilio familiar	Universidad de Granada	Con padres	No	Ciencias	Normofuncional (7-10 puntos)	0	0		0	0	0	0	0	1	0	0	0	0	0
1026	Mujer	24	Estudio y busco trabajo	Piso de alquiler	Universidad de Granada	Piso de alquiler	Sí	Ciencias Sociales y jurídicas	Normofuncional (7-10 puntos)	0	0		0	0	0	0	0	1	0	0	0	0	0
1027	Hombre	18	Estudio y busco trabajo	Piso de alquiler	Universidad de Granada	Piso de alquiler	Sí	Ingenierías y Arquitecturas	Normofuncional (7-10 puntos)	0	0	Otros	0	1	0	0	0	0	0	0	0	1	1
1028	Hombre	19	Solo estudio y no busco trabajo	Domicilio familiar	Universidad de Granada	Con padres	Sí	Ingenierías y Arquitecturas	Normofuncional (7-10 puntos)	0	0		0	1	0	0	0	0	0	0	0	1	1
1029	Mujer	18	Solo estudio y no busco trabajo	Otros	Universidad de Granada	Domicilio propio / Otros	Sí	Arte y Humanidades	Disfuncional grave (0-3 puntos)	0	0		0	0	0	0	0	1	0	0	0	0	0
1030	Mujer	24	Estudio y trabajo a tiempo parcial	Piso de alquiler	Universidad de Granada	Piso de alquiler	Sí	Ciencias Sociales y jurídicas	Normofuncional (7-10 puntos)	0	0	Otros	0	0	0	0	0	1	0	0	0	0	0
1031	Hombre	18	Solo estudio y no busco trabajo	Piso de alquiler	Universidad de Granada	Piso de alquiler	Sí	Ciencias	Normofuncional (7-10 puntos)	1	0	Bar/Restaurante	0	1	0	1	0	0	0	1	1	4	1
1032	Mujer	18	Solo estudio y no busco trabajo	Piso de alquiler	Universidad de Granada	Piso de alquiler	Sí	Arte y Humanidades	Normofuncional (7-10 puntos)	0	0	Fiestas privadas	0	0	0	0	0	1	0	0	0	0	0
1033	Hombre	18	Solo estudio y no busco trabajo	Domicilio familiar	Universidad de Granada	Con padres	No	Ciencias	Disfuncional grave (0-3 puntos)	0	0		0	0	0	0	0	1	0	0	0	0	0
1034	Mujer	21	Estudio y busco trabajo	Piso de alquiler	Universidad de Granada	Piso de alquiler	Sí	Ciencias Sociales y jurídicas	Normofuncional (7-10 puntos)	1	0	Bar/Restaurante	0	0	0	0	0	1	0	0	0	0	0
1035	Mujer	24	Solo estudio y no busco trabajo	Piso de alquiler	Universidad de Granada	Piso de alquiler	Sí	Ciencias Sociales y jurídicas	Normofuncional (7-10 puntos)	0	0		0	0	0	0	0	1	0	0	0	0	0
1036	Mujer	18	Estudio y busco trabajo	Domicilio familiar	Universidad de Granada	Con padres	Sí	Ciencias Sociales y jurídicas	Normofuncional (7-10 puntos)	1	0	En la calle (Botellón)	0	0	0	0	0	1	0	0	0	0	0
1037	Hombre	18	Solo estudio y no busco trabajo	Piso de alquiler	Universidad de Granada	Piso de alquiler	Sí	Ingenierías y Arquitecturas	Disfuncional leve (4-6 puntos)	1	1	Bar/Restaurante	0	0	0	0	0	1	0	0	0	0	0
1038	Mujer	34	Estudio y busco trabajo	Domicilio familiar	Universidad de Granada	Con padres	Sí	Ciencias Sociales y jurídicas	Normofuncional (7-10 puntos)	1	0		0	0	0	0	0	0	0	0	1	1	1
1039	Mujer	18	Solo estudio y no busco trabajo	Piso de alquiler	Universidad de Granada	Piso de alquiler	Sí	Ciencias Sociales y jurídicas	Normofuncional (7-10 puntos)	0	0		0	0	0	0	0	1	0	0	0	0	0
1040	Hombre	23	Estudio y busco trabajo	Piso de alquiler	Universidad de Granada	Piso de alquiler	Sí	Arte y Humanidades	Normofuncional (7-10 puntos)	0	0	Bar/Restaurante	0	0	0	0	0	1	0	0	0	0	0
1041	Mujer	18	Solo estudio y no busco trabajo	Piso de alquiler	Universidad de Granada	Piso de alquiler	Sí	Ciencias Sociales y jurídicas	Normofuncional (7-10 puntos)	0	0		0	0	0	0	0	1	0	0	0	0	0
1042	Hombre	18	Solo estudio y no busco trabajo	Colegio Mayor / Residencia Universitaria	Universidad de Granada	Colegio Mayor / Residencia Universitaria	Sí	Ingenierías y Arquitecturas	Normofuncional (7-10 puntos)	0	0	Fiestas privadas	0	0	0	0	0	1	0	0	0	0	0
1043	Hombre	22	Solo estudio y no busco trabajo	Piso de alquiler	Universidad de Granada	Piso de alquiler	Sí	Ingenierías y Arquitecturas	Normofuncional (7-10 puntos)	0	0	Bar/Restaurante	0	0	0	0	0	1	0	0	0	0	0
1044	Mujer	19	Solo estudio y no busco trabajo	Piso de alquiler	Universidad de Granada	Piso de alquiler	No	Ciencias Sociales y jurídicas	Normofuncional (7-10 puntos)	0	0	En la calle (Botellón)	0	0	0	0	0	1	0	0	0	0	0
1045	Hombre	18	Solo estudio y no busco trabajo	Domicilio familiar	Universidad de Granada	Con padres	Sí	Arte y Humanidades	Disfuncional grave (0-3 puntos)	1	1	Bar/Restaurante	0	0	0	0	0	0	0	0	1	1	1
1046	Mujer	20	Solo estudio y no busco trabajo	Piso de alquiler	Universidad de Granada	Piso de alquiler	No	Arte y Humanidades	Normofuncional (7-10 puntos)	1	0		0	0	0	0	0	1	0	0	0	0	0
1047	Mujer	18	Solo estudio y no busco trabajo	Domicilio familiar	Universidad de Granada	Con padres	Sí	Ingenierías y Arquitecturas	Normofuncional (7-10 puntos)	0	0		0	0	0	0	0	1	0	0	0	0	0
1048	Hombre	19	Solo estudio y no busco trabajo	Domicilio familiar	Universidad de Granada	Con padres	No	Ciencias Sociales y jurídicas	Normofuncional (7-10 puntos)	0	0	En la calle (Botellón)	0	0	0	0	0	1	0	0	0	0	0
1049	Mujer	19	Solo estudio y no busco trabajo	Domicilio familiar	Universidad de Granada	Con padres	Sí	Ciencias Sociales y jurídicas	Disfuncional leve (4-6 puntos)	1	0	Bar/Restaurante	0	0	0	0	0	1	0	0	0	0	0
1050	Hombre	47	Estudio y busco trabajo	Domicilio propio	Universidad de Granada	Domicilio propio / Otros	Sí	Arte y Humanidades	Normofuncional (7-10 puntos)	0	0		0	1	0	0	0	0	0	0	0	1	1
1051	Mujer	18	Solo estudio y no busco trabajo	Domicilio familiar	Universidad de Granada	Con padres	Sí	Ciencias Sociales y jurídicas	Normofuncional (7-10 puntos)	0	0		0	0	0	0	0	1	0	0	0	0	0
1052	Mujer	48	Estudio y busco trabajo	Piso de alquiler	Universidad de Granada	Piso de alquiler	Sí	Arte y Humanidades	Normofuncional (7-10 puntos)	0	0		0	0	0	0	0	1	0	0	0	0	0
1053	Mujer	21	Estudio y busco trabajo	Otros	Universidad de Granada	Domicilio propio / Otros	No	Ciencias Sociales y jurídicas	Normofuncional (7-10 puntos)	0	0		0	0	0	0	0	0	0	0	1	1	1
1054	Hombre	26	Estudio y trabajo a tiempo parcial	Domicilio familiar	Universidad de Granada	Con padres	Sí	Ingenierías y Arquitecturas	Normofuncional (7-10 puntos)	0	0		0	0	0	0	0	1	0	0	0	0	0
1055	Mujer	18	Estudio y busco trabajo	Domicilio familiar	Universidad de Granada	Con padres	Sí	Ciencias Sociales y jurídicas	Disfuncional leve (4-6 puntos)	0	0	Otros	0	0	0	0	0	0	0	0	1	1	1
1056	Mujer	18	Solo estudio y no busco trabajo	Piso de alquiler	Universidad de Granada	Piso de alquiler	Sí	Ciencias	Normofuncional (7-10 puntos)	1	0	Fiestas privadas	0	0	0	0	0	1	0	0	0	0	0
1057	Mujer	28	Estudio y busco trabajo	Piso de alquiler	Universidad de Granada	Piso de alquiler	Sí	Ciencias Sociales y jurídicas	Normofuncional (7-10 puntos)	0	0	Residencia Universitaria	0	0	0	0	0	1	0	0	0	0	0
1058	Mujer	20	Solo estudio y no busco trabajo	Domicilio familiar	Universidad de Granada	Con padres	No	Ciencias	Normofuncional (7-10 puntos)	0	0	Bar/Restaurante	0	0	0	0	0	1	0	0	0	0	0
1059	Hombre	18	Solo estudio y no busco trabajo	Domicilio familiar	Universidad de Granada	Con padres	Sí	Ciencias Sociales y jurídicas	Normofuncional (7-10 puntos)	1	0	En la calle (Botellón)	0	0	0	0	0	1	0	0	0	0	0
1060	Mujer	18	Solo estudio y no busco trabajo	Domicilio familiar	Universidad de Granada	Con padres	Sí	Ciencias de la Salud	Normofuncional (7-10 puntos)	1	1	Bar/Restaurante	0	0	0	0	0	1	0	0	0	0	0
1061	Mujer	20	Estudio y busco trabajo	Piso de alquiler	Universidad de Granada	Piso de alquiler	Sí	Ciencias Sociales y jurídicas	Disfuncional grave (0-3 puntos)	1	0	Bar/Restaurante	0	0	0	0	0	1	0	0	0	0	0
1062	Mujer	18	Solo estudio y no busco trabajo	Domicilio familiar	Universidad de Granada	Con padres	No	Ciencias Sociales y jurídicas	Normofuncional (7-10 puntos)	1	0		0	0	0	0	0	0	0	0	1	1	1
1063	Hombre	20	Solo estudio y no busco trabajo	Piso de alquiler	Universidad de Granada	Piso de alquiler	Sí	Ciencias Sociales y jurídicas	Disfuncional leve (4-6 puntos)	1	0	En la calle (Botellón)	0	0	0	0	0	1	0	0	1	1	1
1064	Mujer	22	Estudio y busco trabajo	Domicilio familiar	Universidad de Granada	Con padres	No	Ciencias	Normofuncional (7-10 puntos)	0	0	Bar/Restaurante	0	0	0	0	0	1	0	0	0	0	0
1065	Mujer	19	Solo estudio y no busco trabajo	Piso de alquiler	Universidad de Granada	Piso de alquiler	No	Arte y Humanidades	Normofuncional (7-10 puntos)	1	0		0	0	0	0	0	1	0	0	0	0	0
1066	Mujer	18	Estudio y busco trabajo	Domicilio familiar	Universidad de Granada	Con padres	Sí	Ciencias	Disfuncional leve (4-6 puntos)	0	0	Bar/Restaurante	0	0	0	0	0	1	0	0	0	0	0
1067	Mujer	18	Solo estudio y no busco trabajo	Piso de alquiler	Universidad de Granada	Piso de alquiler	Sí	Ciencias de la Salud	Normofuncional (7-10 puntos)	0	0	Fiestas privadas	0	0	0	0	0	1	0	0	0	0	0
1068	Mujer	19	Solo estudio y no busco trabajo	Domicilio familiar	Universidad de Granada	Con padres	Sí	Ciencias Sociales y jurídicas	Normofuncional (7-10 puntos)	0	0	En la calle (Botellón)	0	0	0	0	0	1	0	0	0	0	0
1069	Hombre	18	Estudio y busco trabajo	Domicilio familiar	Universidad de Granada	Con padres	No	Ciencias Sociales y jurídicas	Normofuncional (7-10 puntos)	0	0	Bar/Restaurante	0	0	0	0	0	1	0	0	0	0	0
1070	Mujer	18	Solo estudio y no busco trabajo	Piso de alquiler	Universidad de Granada	Piso de alquiler	Sí	Ciencias de la Salud	Normofuncional (7-10 puntos)	0	0	Fiestas privadas	0	0	0	0	0	0	1	0	0	1	1
1071	Hombre	27	Estudio y busco trabajo	Piso de alquiler	Universidad de Granada	Piso de alquiler	No	Ingenierías y Arquitecturas	Disfuncional leve (4-6 puntos)	0	0	Bar/Restaurante	0	0	0	0	0	1	0	0	0	0	0
1072	Mujer	20	Estudio y trabajo a tiempo parcial	Domicilio familiar	Universidad de Granada	Con padres	Sí	Ciencias Sociales y jurídicas	Normofuncional (7-10 puntos)	0	0		0	0	0	0	0	1	0	0	0	0	0
1073	Mujer	18	Solo estudio y no busco trabajo	Domicilio familiar	Universidad de Granada	Con padres	No	Ciencias Sociales y jurídicas	Normofuncional (7-10 puntos)	1	0	Bar/Restaurante	0	0	0	0	0	1	0	0	0	0	0
1074	Mujer	18	Solo estudio y no busco trabajo	Piso de alquiler	Universidad de Granada	Piso de alquiler	Sí	Ciencias de la Salud	Disfuncional leve (4-6 puntos)	1	1	Fiestas privadas	0	0	0	0	0	1	0	0	0	0	0
1075	Mujer	20	Estudio y trabajo a tiempo completo	Piso de alquiler	Universidad de Granada	Piso de alquiler	No	Arte y Humanidades	Normofuncional (7-10 puntos)	1	1	Fiestas privadas	0	0	0	0	0	1	0	0	0	0	0
1076	Hombre	21	Estudio y busco trabajo	Piso de alquiler	Universidad de Granada	Piso de alquiler	No	Ingenierías y Arquitecturas	Disfuncional leve (4-6 puntos)	0	0		0	0	0	0	0	1	0	0	0	0	0
1077	Hombre	18	Estudio y busco trabajo	Piso de alquiler	Universidad de Granada	Piso de alquiler	No	Ciencias	Disfuncional leve (4-6 puntos)	1	1	Bar/Restaurante	0	0	0	0	0	0	0	0	1	1	1
1078	Mujer	44	Solo estudio y no busco trabajo	Domicilio propio	Universidad de Granada	Domicilio propio / Otros	Sí	Ciencias Sociales y jurídicas	Normofuncional (7-10 puntos)	0	0		0	0	1	0	0	0	0	1	1	3	1
1079	Hombre	18	Solo estudio y no busco trabajo	Domicilio familiar	Universidad de Granada	Con padres	No	Ingenierías y Arquitecturas	Disfuncional grave (0-3 puntos)	0	0	Fiestas privadas	0	0	0	0	0	1	0	0	0	0	0
1080	Mujer	18	Solo estudio y no busco trabajo	Piso de alquiler	Universidad de Granada	Piso de alquiler	Sí	Ciencias Sociales y jurídicas	Normofuncional (7-10 puntos)	0	0	Fiestas privadas	0	0	0	0	0	1	0	0	0	0	0
1081	Hombre	24	Solo estudio y no busco trabajo	Domicilio familiar	Universidad de Granada	Con padres	Sí	Ciencias Sociales y jurídicas	Disfuncional leve (4-6 puntos)	0	0		0	0	0	0	0	1	0	0	0	0	0
1082	Mujer	18	Solo estudio y no busco trabajo	Piso de alquiler	Universidad de Granada	Piso de alquiler	Sí	Arte y Humanidades	Normofuncional (7-10 puntos)	0	0	En la calle (Botellón)	0	0	0	0	0	1	0	0	0	0	0
1083	Mujer	18	Estudio y busco trabajo	Domicilio familiar	Universidad de Granada	Con padres	Sí	Ciencias Sociales y jurídicas	Normofuncional (7-10 puntos)	1	1	En la calle (Botellón)	0	0	0	0	0	1	0	0	0	0	0
1084	Mujer	18	Estudio y trabajo a tiempo parcial	Piso de alquiler	Universidad de Granada	Piso de alquiler	Sí	Ciencias Sociales y jurídicas	Disfuncional leve (4-6 puntos)	1	0	Fiestas privadas	0	0	0	0	0	1	0	0	0	0	0
1085	Hombre	21	Solo estudio y no busco trabajo	Piso de alquiler	Universidad de Granada	Piso de alquiler	Sí	Ingenierías y Arquitecturas	Normofuncional (7-10 puntos)	0	0	Fiestas privadas	0	0	0	0	0	1	0	0	0	0	0
1086	Mujer	19	Estudio y busco trabajo	Domicilio familiar	Universidad de Granada	Con padres	Sí	Ciencias Sociales y jurídicas	Normofuncional (7-10 puntos)	1	0	En la calle (Botellón)	0	0	0	0	0	1	0	0	0	0	0
1087	Hombre	23	Solo estudio y no busco trabajo	Domicilio familiar	Universidad de Granada	Con padres	Sí	Ingenierías y Arquitecturas	Normofuncional (7-10 puntos)	0	0		0	0	0	0	0	0	0	1	0	1	1
1088	Mujer	20	Estudio y busco trabajo	Piso de alquiler	Universidad de Granada	Piso de alquiler	No	Ciencias Sociales y jurídicas	Normofuncional (7-10 puntos)	1	0	Bar/Restaurante	0	0	0	0	0	1	0	0	0	0	0
1089	Mujer	19	Estudio y busco trabajo	Piso de alquiler	Universidad de Granada	Piso de alquiler	No	Ciencias Sociales y jurídicas	Normofuncional (7-10 puntos)	1	1		0	0	0	0	0	1	0	0	0	0	0
1090	Mujer	18	Solo estudio y no busco trabajo	Piso de alquiler	Universidad de Granada	Piso de alquiler	No	Arte y Humanidades	Normofuncional (7-10 puntos)	1	0	Fiestas privadas	0	0	0	0	0	1	0	0	0	0	0
1091	Mujer	19	Solo estudio y no busco trabajo	Piso de alquiler	Universidad de Salamanca	Piso de alquiler	Sí	Ciencias de la Salud	Normofuncional (7-10 puntos)	1	0	Fiestas privadas	0	0	0	0	0	1	0	0	0	0	0
1092	Mujer	18	Solo estudio y no busco trabajo	Piso de alquiler	Universidad de Salamanca	Piso de alquiler	Sí	Arte y Humanidades	Normofuncional (7-10 puntos)	0	0	En la calle (Botellón)	0	0	0	0	0	1	0	0	0	0	0
1093	Mujer	18	Solo estudio y no busco trabajo	Piso de alquiler	Universidad de Salamanca	Piso de alquiler	No	Ciencias Sociales y jurídicas	Normofuncional (7-10 puntos)	1	0		0	1	0	0	0	0	0	0	0	1	1
1094	Mujer	18	Solo estudio y no busco trabajo	Domicilio familiar	Universidad de Granada	Con padres	Sí	Arte y Humanidades	Disfuncional leve (4-6 puntos)	0	0	En la calle (Botellón)	0	0	0	0	0	1	0	0	0	0	0
1095	Mujer	32	Solo estudio y no busco trabajo	Domicilio propio	Universidad de Granada	Domicilio propio / Otros	Sí	Ciencias Sociales y jurídicas	Normofuncional (7-10 puntos)	0	0	Bar/Restaurante	0	0	0	1	0	0	1	0	0	2	1
1096	Mujer	18	Solo estudio y no busco trabajo	Piso de alquiler	Universidad de Salamanca	Piso de alquiler	Sí	Arte y Humanidades	Normofuncional (7-10 puntos)	0	0		0	0	0	0	0	1	0	0	0	0	0
1097	Hombre	18	Solo estudio y no busco trabajo	Piso de alquiler	Universidad de Salamanca	Piso de alquiler	No	Ingenierías y Arquitecturas	Disfuncional leve (4-6 puntos)	1	1	En la calle (Botellón)	0	0	0	0	0	0	0	0	1	1	1
1098	Mujer	18	Solo estudio y no busco trabajo	Colegio Mayor / Residencia Universitaria	Universidad de Salamanca	Colegio Mayor / Residencia Universitaria	Sí	Ciencias Sociales y jurídicas	Disfuncional leve (4-6 puntos)	1	1	Residencia Universitaria	0	0	0	0	0	1	0	0	0	0	0
1099	Mujer	23	Solo estudio y no busco trabajo	Piso de alquiler	Universidad de Vigo	Piso de alquiler	No	Ciencias de la Salud	Disfuncional leve (4-6 puntos)	0	0	Bar/Restaurante	0	0	0	0	0	1	0	0	0	0	0
1100	Mujer	21	Estudio y trabajo a tiempo parcial	Domicilio familiar	Universidad de Vigo	Con padres	No	Ciencias Sociales y jurídicas	Disfuncional grave (0-3 puntos)	1	1	Bar/Restaurante	0	0	0	0	0	1	0	0	0	0	0
1101	Mujer	18	Solo estudio y no busco trabajo	Colegio Mayor / Residencia Universitaria	Universidad de Granada	Colegio Mayor / Residencia Universitaria	Sí	Arte y Humanidades	Normofuncional (7-10 puntos)	0	0		0	0	0	0	0	1	0	0	0	0	0
1102	Mujer	18	Solo estudio y no busco trabajo	Domicilio familiar	Universidad de Vigo	Con padres	No	Ciencias de la Salud	Normofuncional (7-10 puntos)	0	0		0	0	0	0	0	0	0	1	0	1	1
1103	Mujer	18	Estudio y busco trabajo	Domicilio familiar	Universidad de Granada	Con padres	No	Ciencias Sociales y jurídicas	Normofuncional (7-10 puntos)	1	0		0	0	0	0	0	1	0	0	0	0	0
1104	Mujer	19	Solo estudio y no busco trabajo	Domicilio familiar	Universidad de Salamanca	Con padres	Sí	Ciencias Sociales y jurídicas	Disfuncional leve (4-6 puntos)	0	0		0	0	0	0	0	0	1	0	0	1	1
1105	Mujer	22	Estudio y busco trabajo	Domicilio familiar	Universidad de Vigo	Con padres	Sí	Ciencias Sociales y jurídicas	Disfuncional leve (4-6 puntos)	1	0		0	0	0	0	0	0	0	0	1	1	1
1106	Mujer	18	Solo estudio y no busco trabajo	Colegio Mayor / Residencia Universitaria	Universidad de Salamanca	Colegio Mayor / Residencia Universitaria	Sí	Ciencias	Normofuncional (7-10 puntos)	1	0	Bar/Restaurante	0	0	0	0	0	1	0	0	0	0	0
1107	Mujer	22	Solo estudio y no busco trabajo	Piso de alquiler	Universidad de Vigo	Piso de alquiler	Sí	Arte y Humanidades	Normofuncional (7-10 puntos)	1	0	En la calle (Botellón)	0	0	0	0	0	1	0	0	0	0	0
1108	Mujer	23	Solo estudio y no busco trabajo	Piso de alquiler	Universidad de Salamanca	Piso de alquiler	Sí	Ciencias Sociales y jurídicas	Normofuncional (7-10 puntos)	1	0		0	0	0	0	0	0	0	0	1	1	1
1109	Mujer	19	Solo estudio y no busco trabajo	Piso de alquiler	Universidad de Granada	Piso de alquiler	Sí	Ciencias Sociales y jurídicas	Normofuncional (7-10 puntos)	1	0	Bar/Restaurante	0	0	0	0	0	1	0	0	0	0	0
1110	Mujer	19	Solo estudio y no busco trabajo	Domicilio familiar	Universidad de Granada	Con padres	No	Ciencias Sociales y jurídicas	Normofuncional (7-10 puntos)	0	0		0	0	0	0	0	1	0	0	0	0	0
1111	Mujer	20	Solo estudio y no busco trabajo	Piso de alquiler	Universidad de Granada	Piso de alquiler	No	Arte y Humanidades	Normofuncional (7-10 puntos)	1	0	Fiestas privadas	0	0	0	0	0	0	0	1	0	1	1
1112	Hombre	29	Estudio y busco trabajo	Piso de alquiler	Universidad de Vigo	Piso de alquiler	Sí	Ciencias Sociales y jurídicas	Normofuncional (7-10 puntos)	1	1	Fiestas privadas	0	1	0	0	0	0	0	0	0	1	1
1113	Mujer	21	Estudio y busco trabajo	Piso de alquiler	Universidad de Vigo	Piso de alquiler	No	Ciencias Sociales y jurídicas	Normofuncional (7-10 puntos)	0	0	Fiestas privadas	0	0	1	0	0	0	0	0	1	2	1
1114	Hombre	19	Solo estudio y no busco trabajo	Domicilio familiar	Universidad de Granada	Con padres	No	Ciencias Sociales y jurídicas	Disfuncional leve (4-6 puntos)	1	1	Bar/Restaurante	0	0	0	0	0	1	0	0	0	0	0
1115	Hombre	18	Solo estudio y no busco trabajo	Colegio Mayor / Residencia Universitaria	Universidad de Salamanca	Colegio Mayor / Residencia Universitaria	No	Ciencias	Normofuncional (7-10 puntos)	1	1	Residencia Universitaria	0	0	0	0	0	0	0	1	0	1	1
1116	Hombre	21	Estudio y busco trabajo	Piso de alquiler	Universidad de Vigo	Piso de alquiler	Sí	Ciencias de la Salud	Normofuncional (7-10 puntos)	1	0	Fiestas privadas	0	0	0	0	0	1	0	0	0	0	0
1117	Mujer	22	Estudio y busco trabajo	Piso de alquiler	Universidad de Huelva	Piso de alquiler	Sí	Ciencias Sociales y jurídicas	Disfuncional grave (0-3 puntos)	0	0		0	0	0	0	0	1	0	0	0	0	0
1118	Mujer	19	Solo estudio y no busco trabajo	Domicilio familiar	Universidad de Vigo	Con padres	Sí	Ciencias Sociales y jurídicas	Disfuncional leve (4-6 puntos)	1	0	Fiestas privadas	0	0	0	0	0	1	0	0	0	0	0
1119	Mujer	18	Solo estudio y no busco trabajo	Piso de alquiler	Universidad de Salamanca	Piso de alquiler	No	Ciencias	Disfuncional leve (4-6 puntos)	1	0	En la calle (Botellón)	0	0	0	0	0	1	0	0	0	0	0
1120	Mujer	22	Estudio y trabajo a tiempo parcial	Piso de alquiler	Universidad de Vigo	Piso de alquiler	Sí	Ciencias de la Salud	Disfuncional leve (4-6 puntos)	1	1	En la calle (Botellón)	0	0	0	0	0	1	0	0	0	0	0
1121	Mujer	29	Estudio y trabajo a tiempo parcial	Piso de alquiler	Universidad de Vigo	Piso de alquiler	Sí	Ciencias Sociales y jurídicas	Disfuncional leve (4-6 puntos)	1	0		0	0	0	0	0	0	1	1	0	2	1
1122	Mujer	20	Estudio y busco trabajo	Domicilio familiar	Universidad de Salamanca	Con padres	Sí	Ciencias de la Salud	Normofuncional (7-10 puntos)	1	0	Bar/Restaurante	0	0	0	0	0	1	0	0	0	0	0
1123	Hombre	18	Solo estudio y no busco trabajo	Domicilio familiar	Universidad de Salamanca	Con padres	Sí	Ciencias	Normofuncional (7-10 puntos)	0	0		0	0	0	0	0	1	0	0	0	0	0
1124	Mujer	20	Solo estudio y no busco trabajo	Piso de alquiler	Universidad de Granada	Piso de alquiler	Sí	Ciencias Sociales y jurídicas	Disfuncional leve (4-6 puntos)	1	0	Fiestas privadas	0	0	0	0	0	1	0	0	0	0	0
1125	Mujer	21	Estudio y trabajo a tiempo parcial	Domicilio familiar	Universidad de Vigo	Con padres	Sí	Ciencias Sociales y jurídicas	Disfuncional grave (0-3 puntos)	1	1	Bar/Restaurante	0	1	0	0	0	0	0	0	0	1	1
1126	Mujer	20	Solo estudio y no busco trabajo	Domicilio familiar	Universidad de Granada	Con padres	No	Ingenierías y Arquitecturas	Disfuncional leve (4-6 puntos)	0	0		0	0	0	0	0	0	0	0	1	1	1
1127	Mujer	18	Solo estudio y no busco trabajo	Domicilio familiar	Universidad de Granada	Con padres	Sí	Ciencias de la Salud	Normofuncional (7-10 puntos)	0	0	En la calle (Botellón)	0	0	0	0	0	1	0	0	0	0	0
1128	Mujer	18	Solo estudio y no busco trabajo	Otros	Universidad de Salamanca	Domicilio propio / Otros	Sí	Ciencias Sociales y jurídicas	Normofuncional (7-10 puntos)	0	0	Bar/Restaurante	0	0	0	0	0	1	0	0	0	0	0
1129	Mujer	21	Solo estudio y no busco trabajo	Piso de alquiler	Universidad de Salamanca	Piso de alquiler	Sí	Ingenierías y Arquitecturas	Normofuncional (7-10 puntos)	0	0	Fiestas privadas	0	0	0	0	0	1	0	0	0	0	0
1130	Mujer	21	Solo estudio y no busco trabajo	Piso de alquiler	Universidad de Granada	Piso de alquiler	Sí	Ciencias Sociales y jurídicas	Normofuncional (7-10 puntos)	1	0	Fiestas privadas	0	0	0	0	0	1	0	0	0	0	0
1131	Mujer	20	Solo estudio y no busco trabajo	Colegio Mayor / Residencia Universitaria	Universidad de Salamanca	Colegio Mayor / Residencia Universitaria	Sí	Ciencias de la Salud	Normofuncional (7-10 puntos)	0	0	Fiestas privadas	0	0	0	0	0	1	0	0	0	0	0
1132	Mujer	20	Solo estudio y no busco trabajo	Piso de alquiler	Universidad de Vigo	Piso de alquiler	Sí	Ciencias de la Salud	Normofuncional (7-10 puntos)	1	0		0	0	0	0	0	1	0	0	0	0	0
1133	Hombre	20	Estudio y busco trabajo	Piso de alquiler	Universidad de Salamanca	Piso de alquiler	Sí	Ciencias Sociales y jurídicas	Normofuncional (7-10 puntos)	1	0	Bar/Restaurante	0	0	0	0	0	1	0	0	0	0	0
1134	Hombre	18	Solo estudio y no busco trabajo	Colegio Mayor / Residencia Universitaria	Universidad de Salamanca	Colegio Mayor / Residencia Universitaria	Sí	Ciencias de la Salud	Disfuncional leve (4-6 puntos)	1	0	Residencia Universitaria	0	0	0	0	0	1	0	0	0	0	0
1135	Hombre	23	Solo estudio y no busco trabajo	Piso de alquiler	Universidad de Vigo	Piso de alquiler	Sí	Ciencias de la Salud	Disfuncional leve (4-6 puntos)	1	1	Bar/Restaurante	0	0	0	0	0	1	0	0	0	0	0
1136	Mujer	21	Estudio y busco trabajo	Domicilio familiar	Universidad de Vigo	Con padres	Sí	Ciencias Sociales y jurídicas	Normofuncional (7-10 puntos)	1	0	Bar/Restaurante	0	0	0	0	0	1	0	0	0	0	0
1137	Mujer	18	Solo estudio y no busco trabajo	Domicilio familiar	Universidad de Salamanca	Con padres	Sí	Ciencias Sociales y jurídicas	Normofuncional (7-10 puntos)	0	0		0	0	0	0	0	1	0	0	0	0	0
1138	Hombre	18	Solo estudio y no busco trabajo	Piso de alquiler	Universidad de Salamanca	Piso de alquiler	Sí	Ciencias Sociales y jurídicas	Normofuncional (7-10 puntos)	1	0	Fiestas privadas	0	0	0	0	0	1	0	0	0	0	0
1139	Hombre	18	Solo estudio y no busco trabajo	Piso de alquiler	Universidad de Huelva	Piso de alquiler	Sí	Ciencias Sociales y jurídicas	Normofuncional (7-10 puntos)	1	0	Fiestas privadas	0	0	1	0	0	0	0	0	0	1	1
1140	Mujer	21	Estudio y busco trabajo	Piso de alquiler	Universidad de Granada	Piso de alquiler	Sí	Ciencias de la Salud	Normofuncional (7-10 puntos)	1	0	Otros	0	0	0	0	0	0	0	0	1	1	1
1141	Mujer	18	Solo estudio y no busco trabajo	Domicilio familiar	Universidad de Granada	Con padres	Sí	Ciencias Sociales y jurídicas	Disfuncional grave (0-3 puntos)	1	0	En la calle (Botellón)	0	0	0	0	0	0	0	1	0	1	1
1142	Mujer	23	Estudio y trabajo a tiempo parcial	Piso de alquiler	Universidad de Vigo	Piso de alquiler	Sí	Ciencias Sociales y jurídicas	Normofuncional (7-10 puntos)	1	0	Bar/Restaurante	0	0	0	0	0	1	0	0	0	0	0
1143	Mujer	21	Estudio y busco trabajo	Piso de alquiler	Universidad de Jaén	Piso de alquiler	Sí	Ciencias Sociales y jurídicas	Disfuncional leve (4-6 puntos)	0	0	Fiestas privadas	0	0	0	0	0	1	0	0	0	0	0
1144	Hombre	18	Solo estudio y no busco trabajo	Domicilio familiar	Universidad de Jaén	Con padres	Sí	Ingenierías y Arquitecturas	Normofuncional (7-10 puntos)	0	0		0	0	0	0	0	1	0	0	0	0	0
1145	Mujer	39	Solo estudio y no busco trabajo	Domicilio propio	Universidad de Jaén	Domicilio propio / Otros	No	Ciencias Sociales y jurídicas	Normofuncional (7-10 puntos)	0	0		0	0	0	0	0	0	0	0	1	1	1
1146	Mujer	18	Solo estudio y no busco trabajo	Colegio Mayor / Residencia Universitaria	Universidad de Salamanca	Colegio Mayor / Residencia Universitaria	Sí	Ciencias Sociales y jurídicas	Normofuncional (7-10 puntos)	1	1		0	0	0	0	0	1	0	0	0	0	0
1147	Mujer	18	Estudio y busco trabajo	Domicilio familiar	Universidad de Jaén	Con padres	Sí	Ciencias Sociales y jurídicas	Normofuncional (7-10 puntos)	1	0	Fiestas privadas	0	0	0	0	0	1	0	0	0	0	0
1148	Mujer	18	Solo estudio y no busco trabajo	Domicilio familiar	Universidad de Jaén	Con padres	Sí	Ciencias Sociales y jurídicas	Normofuncional (7-10 puntos)	0	0		0	0	0	0	0	1	0	0	0	0	0
1149	Mujer	18	Solo estudio y no busco trabajo	Piso de alquiler	Universidad de Jaén	Piso de alquiler	Sí	Ciencias Sociales y jurídicas	Normofuncional (7-10 puntos)	1	1	Bar/Restaurante	0	0	0	0	0	1	0	0	0	0	0
1150	Mujer	18	Estudio y busco trabajo	Piso de alquiler	Universidad de Jaén	Piso de alquiler	No	Ciencias Sociales y jurídicas	Disfuncional leve (4-6 puntos)	1	0		0	0	0	0	0	1	0	0	0	0	0
1151	Hombre	18	Solo estudio y no busco trabajo	Domicilio familiar	Universidad de Jaén	Con padres	Sí	Ingenierías y Arquitecturas	Normofuncional (7-10 puntos)	0	0		0	0	0	0	0	1	0	0	0	0	0
1152	Mujer	19	Solo estudio y no busco trabajo	Domicilio familiar	Universidad de Jaén	Con padres	Sí	Ciencias Sociales y jurídicas	Normofuncional (7-10 puntos)	1	0	Fiestas privadas	0	0	0	0	0	1	0	0	0	0	0
1153	Mujer	18	Solo estudio y no busco trabajo	Piso de alquiler	Universidad de Jaén	Piso de alquiler	No	Ingenierías y Arquitecturas	Normofuncional (7-10 puntos)	0	0	En la calle (Botellón)	0	0	0	0	0	1	0	0	0	0	0
1154	Mujer	18	Solo estudio y no busco trabajo	Domicilio familiar	Universidad de Jaén	Con padres	Sí	Ciencias	Normofuncional (7-10 puntos)	1	0	Otros	0	0	0	0	0	1	0	0	0	0	0
1155	Hombre	18	Solo estudio y no busco trabajo	Piso de alquiler	Universidad de Jaén	Piso de alquiler	Sí	Arte y Humanidades	Normofuncional (7-10 puntos)	1	0	Fiestas privadas	0	0	0	0	0	1	0	0	0	0	0
1156	Mujer	20	Estudio y busco trabajo	Piso de alquiler	Universidad de Jaén	Piso de alquiler	Sí	Ciencias Sociales y jurídicas	Normofuncional (7-10 puntos)	1	0	Fiestas privadas	0	0	1	0	0	0	0	0	0	1	1
1157	Hombre	18	Solo estudio y no busco trabajo	Piso de alquiler	Universidad de Jaén	Piso de alquiler	Sí	Arte y Humanidades	Disfuncional leve (4-6 puntos)	0	0	Otros	0	0	0	0	0	1	0	0	0	0	0
1158	Mujer	18	Solo estudio y no busco trabajo	Piso de alquiler	Universidad de Jaén	Piso de alquiler	Sí	Ciencias de la Salud	Normofuncional (7-10 puntos)	1	0	Fiestas privadas	0	0	0	0	0	1	0	0	0	0	0
1159	Mujer	18	Solo estudio y no busco trabajo	Piso de alquiler	Universidad de Jaén	Piso de alquiler	Sí	Ciencias Sociales y jurídicas	Normofuncional (7-10 puntos)	0	0		0	0	0	0	0	1	0	0	0	0	0
1160	Mujer	18	Solo estudio y no busco trabajo	Piso de alquiler	Universidad de Huelva	Piso de alquiler	Sí	Ciencias Sociales y jurídicas	Normofuncional (7-10 puntos)	1	0	Bar/Restaurante	0	0	0	0	0	1	0	0	0	0	0
1161	Mujer	21	Solo estudio y no busco trabajo	Domicilio familiar	Universidad de Jaén	Con padres	Sí	Ciencias Sociales y jurídicas	Normofuncional (7-10 puntos)	0	0	Fiestas privadas	0	0	1	0	0	0	0	0	0	1	1
1162	Mujer	19	Solo estudio y no busco trabajo	Piso de alquiler	Universidad de Jaén	Piso de alquiler	No	Arte y Humanidades	Disfuncional leve (4-6 puntos)	1	0	Fiestas privadas	0	0	0	0	0	0	0	0	1	1	1
1163	Mujer	22	Estudio y busco trabajo	Piso de alquiler	Universidad de Salamanca	Piso de alquiler	Sí	Ciencias Sociales y jurídicas	Normofuncional (7-10 puntos)	1	0	Bar/Restaurante	0	0	0	0	0	1	0	0	0	0	0
1164	Mujer	22	Estudio y busco trabajo	Piso de alquiler	Universidad de Jaén	Piso de alquiler	Sí	Ciencias de la Salud	Normofuncional (7-10 puntos)	1	0	Bar/Restaurante	0	0	0	0	0	0	0	1	0	1	1
1165	Mujer	27	Estudio y busco trabajo	Piso de alquiler	Universidad de Vigo	Piso de alquiler	Sí	Arte y Humanidades	Normofuncional (7-10 puntos)	0	0	Bar/Restaurante	0	0	0	0	0	0	0	1	0	1	1
1166	Mujer	63	Solo estudio y no busco trabajo	Domicilio familiar	Universidad de Jaén	Con padres	Sí	Arte y Humanidades	Normofuncional (7-10 puntos)	0	0		0	0	0	0	1	0	0	0	0	1	1
1167	Mujer	18	Solo estudio y no busco trabajo	Colegio Mayor / Residencia Universitaria	Universidad de Salamanca	Colegio Mayor / Residencia Universitaria	Sí	Ciencias Sociales y jurídicas	Disfuncional leve (4-6 puntos)	1	1	Residencia Universitaria	0	0	0	0	0	1	0	0	0	0	0
1168	Mujer	21	Estudio y busco trabajo	Piso de alquiler	Universidad de Jaén	Piso de alquiler	Sí	Ingenierías y Arquitecturas	Normofuncional (7-10 puntos)	1	0	Otros	0	1	0	0	0	0	0	0	0	1	1
1169	Mujer	18	Solo estudio y no busco trabajo	Domicilio familiar	Universidad de Jaén	Con padres	Sí	Ciencias Sociales y jurídicas	Disfuncional leve (4-6 puntos)	1	0	Otros	0	0	0	0	0	1	0	0	0	0	0
1170	Mujer	19	Solo estudio y no busco trabajo	Domicilio familiar	Universidad de Huelva	Con padres	Sí	Ciencias Sociales y jurídicas	Normofuncional (7-10 puntos)	1	0	Bar/Restaurante	0	0	0	0	0	1	0	0	0	0	0
1171	Mujer	21	Solo estudio y no busco trabajo	Piso de alquiler	Universidad de Jaén	Piso de alquiler	Sí	Ciencias de la Salud	Normofuncional (7-10 puntos)	0	0	En la calle (Botellón)	0	0	0	0	0	1	0	0	0	0	0
1172	Mujer	18	Solo estudio y no busco trabajo	Piso de alquiler	Universidad de Vigo	Piso de alquiler	Sí	Ciencias de la Salud	Normofuncional (7-10 puntos)	1	0	Fiestas privadas	0	0	0	0	0	1	0	0	0	0	0
1173	Mujer	20	Solo estudio y no busco trabajo	Colegio Mayor / Residencia Universitaria	Universidad de Salamanca	Colegio Mayor / Residencia Universitaria	Sí	Ingenierías y Arquitecturas	Normofuncional (7-10 puntos)	1	0	Residencia Universitaria	0	0	0	0	0	0	1	0	0	1	1
1174	Hombre	25	Solo estudio y no busco trabajo	Piso de alquiler	Universidad de Jaén	Piso de alquiler	Sí	Ingenierías y Arquitecturas	Normofuncional (7-10 puntos)	0	0	Fiestas privadas	0	0	0	0	0	1	0	0	0	0	0
1175	Hombre	19	Solo estudio y no busco trabajo	Domicilio familiar	Universidad de Jaén	Con padres	Sí	Ingenierías y Arquitecturas	Normofuncional (7-10 puntos)	1	0	Fiestas privadas	0	1	0	0	0	0	0	0	1	2	1
1176	Mujer	18	Solo estudio y no busco trabajo	Domicilio familiar	Universidad de Jaén	Con padres	Sí	Ciencias Sociales y jurídicas	Normofuncional (7-10 puntos)	0	0		0	0	0	0	0	1	0	0	1	1	1
1177	Mujer	20	Estudio y trabajo a tiempo parcial	Otros	Universidad de Jaén	Domicilio propio / Otros	Sí	Arte y Humanidades	Normofuncional (7-10 puntos)	1	0	Fiestas privadas	0	0	0	0	0	1	0	0	0	0	0
1178	Mujer	23	Solo estudio y no busco trabajo	Domicilio familiar	Universidad de Salamanca	Con padres	No	Ciencias de la Salud	Normofuncional (7-10 puntos)	0	0		0	0	0	0	0	1	0	0	0	0	0
1179	Hombre	18	Solo estudio y no busco trabajo	Piso de alquiler	Universidad de Salamanca	Piso de alquiler	Sí	Ciencias	Disfuncional leve (4-6 puntos)	0	0		0	0	0	0	0	0	0	0	1	1	1
1180	Mujer	27	Solo estudio y no busco trabajo	Domicilio familiar	Universidad de Granada	Con padres	No	Ciencias Sociales y jurídicas	Normofuncional (7-10 puntos)	0	0	Bar/Restaurante	0	0	0	0	0	1	0	0	0	0	0
1181	Hombre	18	Solo estudio y no busco trabajo	Domicilio familiar	Universidad de Granada	Con padres	Sí	Ciencias de la Salud	Normofuncional (7-10 puntos)	0	0	Bar/Restaurante	0	0	0	0	0	1	0	0	0	0	0
1182	Mujer	32	Estudio y busco trabajo	Domicilio propio	Universidad de Jaén	Domicilio propio / Otros	Sí	Ciencias de la Salud	Disfuncional leve (4-6 puntos)	1	0		0	0	1	0	0	0	0	1	0	2	1
1183	Mujer	18	Estudio y busco trabajo	Colegio Mayor / Residencia Universitaria	Universidad de Salamanca	Colegio Mayor / Residencia Universitaria	No	Ciencias de la Salud	Normofuncional (7-10 puntos)	0	0		0	0	0	0	0	1	0	0	0	0	0
1184	Mujer	20	Estudio y busco trabajo	Domicilio familiar	Universidad de Vigo	Con padres	Sí	Ciencias Sociales y jurídicas	Normofuncional (7-10 puntos)	1	0	Fiestas privadas	0	0	0	0	0	1	0	0	0	0	0
1185	Mujer	22	Solo estudio y no busco trabajo	Domicilio familiar	Universidad de Huelva	Con padres	Sí	Ciencias Sociales y jurídicas	Disfuncional leve (4-6 puntos)	0	0		0	0	0	0	0	1	0	0	0	0	0
1186	Hombre	18	Solo estudio y no busco trabajo	Domicilio familiar	Universidad de Vigo	Con padres	Sí	Ciencias Sociales y jurídicas	Normofuncional (7-10 puntos)	0	0		0	0	0	0	0	0	0	1	0	1	1
1187	Mujer	18	Solo estudio y no busco trabajo	Piso de alquiler	Universidad de Jaén	Piso de alquiler	Sí	Ciencias Sociales y jurídicas	Normofuncional (7-10 puntos)	1	0	Otros	0	0	0	0	0	1	0	0	0	0	0
1188	Mujer	18	Solo estudio y no busco trabajo	Piso de alquiler	Universidad de Salamanca	Piso de alquiler	Sí	Ciencias Sociales y jurídicas	Normofuncional (7-10 puntos)	1	0	Bar/Restaurante	0	0	0	0	0	1	0	0	0	0	0
1189	Mujer	19	Solo estudio y no busco trabajo	Piso de alquiler	Universidad de Jaén	Piso de alquiler	Sí	Ciencias Sociales y jurídicas	Disfuncional leve (4-6 puntos)	1	0	Otros	0	0	0	0	0	0	0	1	0	1	1
1190	Mujer	21	Solo estudio y no busco trabajo	Domicilio familiar	Universidad de Jaén	Con padres	Sí	Ciencias Sociales y jurídicas	Disfuncional grave (0-3 puntos)	1	0	Fiestas privadas	0	1	0	0	0	0	0	0	0	1	1
1191	Hombre	18	Solo estudio y no busco trabajo	Domicilio familiar	Universidad de Jaén	Con padres	Sí	Ingenierías y Arquitecturas	Disfuncional leve (4-6 puntos)	0	0		0	0	0	0	0	1	0	0	0	0	0
1192	Mujer	21	Estudio y busco trabajo	Domicilio familiar	Universidad de Granada	Con padres	Sí	Arte y Humanidades	Normofuncional (7-10 puntos)	0	0		0	1	0	0	0	0	0	0	0	1	1
1193	Mujer	19	Solo estudio y no busco trabajo	Domicilio familiar	Universidad de Jaén	Con padres	No	Ciencias Sociales y jurídicas	Disfuncional leve (4-6 puntos)	0	0	Bar/Restaurante	0	0	0	0	0	0	0	1	0	1	1
1194	Mujer	18	Estudio y trabajo a tiempo parcial	Piso de alquiler	Universidad de Jaén	Piso de alquiler	Sí	Ciencias Sociales y jurídicas	Normofuncional (7-10 puntos)	0	0	En la calle (Botellón)	0	0	0	0	0	1	0	0	0	0	0
1195	Hombre	19	Solo estudio y no busco trabajo	Piso de alquiler	Universidad de Salamanca	Piso de alquiler	No	Ciencias de la Salud	Normofuncional (7-10 puntos)	0	0	Bar/Restaurante	0	0	0	0	0	1	0	0	0	0	0
1196	Hombre	23	Solo estudio y no busco trabajo	Piso de alquiler	Universidad de Salamanca	Piso de alquiler	Sí	Ciencias	Disfuncional leve (4-6 puntos)	0	0		0	0	0	0	0	0	0	0	1	1	1
1197	Mujer	22	Estudio y busco trabajo	Domicilio familiar	Universidad de Granada	Con padres	Sí	Ciencias Sociales y jurídicas	Disfuncional leve (4-6 puntos)	0	0	En la calle (Botellón)	0	0	0	0	0	1	0	0	0	0	0
1198	Mujer	18	Solo estudio y no busco trabajo	Piso de alquiler	Universidad de Jaén	Piso de alquiler	Sí	Ciencias Sociales y jurídicas	Normofuncional (7-10 puntos)	1	0	Fiestas privadas	0	0	0	0	0	1	0	0	0	0	0
1199	Mujer	21	Solo estudio y no busco trabajo	Colegio Mayor / Residencia Universitaria	Universidad de Granada	Colegio Mayor / Residencia Universitaria	No	Ciencias Sociales y jurídicas	Normofuncional (7-10 puntos)	0	0		0	0	0	0	0	1	0	0	0	0	0
1200	Mujer	23	Estudio y busco trabajo	Piso de alquiler	Universidad de Jaén	Piso de alquiler	Sí	Ciencias Sociales y jurídicas	Disfuncional leve (4-6 puntos)	0	0	Otros	0	0	0	0	0	0	1	0	0	1	1
1201	Mujer	21	Estudio y busco trabajo	Domicilio familiar	Universidad de Granada	Con padres	Sí	Ciencias Sociales y jurídicas	Disfuncional grave (0-3 puntos)	0	0	Bar/Restaurante	0	0	0	1	0	0	0	0	0	1	1
1202	Hombre	45	Estudio y trabajo a tiempo completo	Domicilio propio	Universidad de Jaén	Domicilio propio / Otros	Sí	Ciencias de la Salud	Normofuncional (7-10 puntos)	0	0		0	0	0	0	0	1	0	0	0	0	0
1203	Hombre	28	Estudio y trabajo a tiempo parcial	Domicilio familiar	Universidad de León	Con padres	Sí	Ciencias Sociales y jurídicas	Normofuncional (7-10 puntos)	1	0	En la calle (Botellón)	0	0	0	0	0	1	0	0	0	0	0
1204	Mujer	20	Solo estudio y no busco trabajo	Piso de alquiler	Universidad de Jaén	Piso de alquiler	No	Ciencias Sociales y jurídicas	Disfuncional leve (4-6 puntos)	1	0	Fiestas privadas	0	1	0	0	0	0	0	0	0	1	1
1205	Hombre	19	Solo estudio y no busco trabajo	Domicilio familiar	Universidad de Salamanca	Con padres	Sí	Ciencias	Normofuncional (7-10 puntos)	0	0		0	0	0	0	0	1	0	0	0	0	0
1206	Hombre	19	Solo estudio y no busco trabajo	Domicilio familiar	Universidad de León	Con padres	Sí	Ciencias de la Salud	Normofuncional (7-10 puntos)	0	0	Residencia Universitaria	0	0	0	0	0	1	0	0	0	0	0
1207	Mujer	20	Solo estudio y no busco trabajo	Piso de alquiler	Universidad de Jaén	Piso de alquiler	No	Ciencias Sociales y jurídicas	Disfuncional grave (0-3 puntos)	0	0	En la calle (Botellón)	0	0	0	0	0	1	0	0	0	0	0
1208	Hombre	38	Estudio y trabajo a tiempo completo	Domicilio familiar	Universidad de León	Con padres	Sí	Ingenierías y Arquitecturas	Normofuncional (7-10 puntos)	1	1	Otros	0	0	0	0	0	1	0	0	0	0	0
1209	Hombre	18	Solo estudio y no busco trabajo	Domicilio familiar	Universidad de León	Con padres	Sí	Ciencias	Disfuncional leve (4-6 puntos)	1	0	Residencia Universitaria	0	0	0	0	0	1	0	0	0	0	0
1210	Mujer	27	Estudio y busco trabajo	Piso de alquiler	Universidad de León	Piso de alquiler	Sí	Ciencias de la Salud	Normofuncional (7-10 puntos)	1	0		0	0	0	0	0	0	0	1	0	1	1
1211	Hombre	19	Estudio y busco trabajo	Colegio Mayor / Residencia Universitaria	Universidad de León	Colegio Mayor / Residencia Universitaria	Sí	Ciencias	Disfuncional leve (4-6 puntos)	1	1	Residencia Universitaria	0	0	0	0	0	1	0	0	0	0	0
1212	Hombre	19	Solo estudio y no busco trabajo	Domicilio familiar	Universidad de León	Con padres	Sí	Ciencias de la Salud	Normofuncional (7-10 puntos)	1	1	Bar/Restaurante	0	1	0	0	0	0	0	0	0	1	1
1213	Mujer	22	Estudio y busco trabajo	Piso de alquiler	Universidad de Granada	Piso de alquiler	No	Ciencias	Disfuncional leve (4-6 puntos)	1	0	Fiestas privadas	0	0	0	0	0	1	0	0	0	0	0
1214	Hombre	21	Solo estudio y no busco trabajo	Domicilio familiar	Universidad de Granada	Con padres	Sí	Ciencias de la Salud	Normofuncional (7-10 puntos)	1	0	Residencia Universitaria	0	0	0	0	0	1	0	0	0	0	0
1215	Mujer	19	Estudio y busco trabajo	Domicilio familiar	Universidad de León	Con padres	Sí	Ciencias	Normofuncional (7-10 puntos)	0	1		1	1	1	1	1	1	0	1	1	9	1
1216	Mujer	25	Estudio y trabajo a tiempo parcial	Domicilio propio	Universidad de León	Domicilio propio / Otros	Sí	Ciencias Sociales y jurídicas	Normofuncional (7-10 puntos)	0	0		0	0	0	0	0	1	0	0	0	0	0
1217	Mujer	18	Solo estudio y no busco trabajo	Domicilio familiar	Universidad de León	Con padres	No	Ciencias	Normofuncional (7-10 puntos)	0	0	Otros	0	0	0	0	0	1	0	0	0	0	0
1218	Mujer	18	Solo estudio y no busco trabajo	Domicilio familiar	Universidad de Jaén	Con padres	No	Ciencias	Disfuncional leve (4-6 puntos)	0	0		0	0	1	0	0	0	0	1	0	2	1
1219	Mujer	19	Solo estudio y no busco trabajo	Colegio Mayor / Residencia Universitaria	Universidad de León	Colegio Mayor / Residencia Universitaria	Sí	Ciencias	Normofuncional (7-10 puntos)	1	0	Bar/Restaurante	0	0	0	0	0	1	0	0	0	0	0
1220	Mujer	23	Estudio y busco trabajo	Domicilio familiar	Universidad de Vigo	Con padres	Sí	Ciencias de la Salud	Normofuncional (7-10 puntos)	1	0	En la calle (Botellón)	0	0	0	0	0	1	0	0	0	0	0
1221	Mujer	18	Estudio y busco trabajo	Piso de alquiler	Universidad de Salamanca	Piso de alquiler	Sí	Arte y Humanidades	Normofuncional (7-10 puntos)	1	0	Residencia Universitaria	0	0	0	0	0	1	0	0	0	0	0
1222	Mujer	19	Solo estudio y no busco trabajo	Colegio Mayor / Residencia Universitaria	Universidad de León	Colegio Mayor / Residencia Universitaria	Sí	Ciencias Sociales y jurídicas	Normofuncional (7-10 puntos)	0	0		0	0	0	0	0	1	0	0	0	0	0
1223	Hombre	49	Estudio y busco trabajo	Piso de alquiler	Universidad de Granada	Piso de alquiler	Sí	Ciencias Sociales y jurídicas	Normofuncional (7-10 puntos)	0	0	Fiestas privadas	0	0	0	0	0	0	0	1	0	1	1
1224	Hombre	19	Solo estudio y no busco trabajo	Colegio Mayor / Residencia Universitaria	Universidad de León	Colegio Mayor / Residencia Universitaria	Sí	Ciencias	Normofuncional (7-10 puntos)	1	0		0	0	0	0	0	1	0	0	0	0	0
1225	Mujer	30	Estudio y busco trabajo	Domicilio propio	Universidad de León	Domicilio propio / Otros	Sí	Ciencias Sociales y jurídicas	Normofuncional (7-10 puntos)	0	0		0	1	0	0	0	0	0	0	1	2	1
1226	Mujer	18	Solo estudio y no busco trabajo	Domicilio familiar	Universidad de Jaén	Con padres	Sí	Ciencias Sociales y jurídicas	Normofuncional (7-10 puntos)	1	1	Bar/Restaurante	0	0	0	0	0	1	0	0	0	0	0
1227	Hombre	18	Estudio y busco trabajo	Piso de alquiler	Universidad de León	Piso de alquiler	Sí	Ciencias de la Salud	Disfuncional leve (4-6 puntos)	1	1	En la calle (Botellón)	0	0	0	0	0	0	0	0	1	1	1
1228	Hombre	18	Solo estudio y no busco trabajo	Piso de alquiler	Universidad de León	Piso de alquiler	Sí	Ciencias Sociales y jurídicas	Normofuncional (7-10 puntos)	1	1		0	0	0	0	0	1	0	0	0	0	0
1229	Hombre	18	Solo estudio y no busco trabajo	Domicilio familiar	Universidad de León	Con padres	Sí	Ciencias Sociales y jurídicas	Normofuncional (7-10 puntos)	0	0	Bar/Restaurante	0	0	0	0	0	1	0	0	0	0	0
1230	Mujer	18	Solo estudio y no busco trabajo	Colegio Mayor / Residencia Universitaria	Universidad de León	Colegio Mayor / Residencia Universitaria	Sí	Ciencias	Normofuncional (7-10 puntos)	0	0	En la calle (Botellón)	0	0	0	0	0	1	0	0	0	0	0
1231	Mujer	18	Solo estudio y no busco trabajo	Domicilio familiar	Universidad de Jaén	Con padres	Sí	Ciencias Sociales y jurídicas	Normofuncional (7-10 puntos)	0	0	Fiestas privadas	0	0	0	0	0	1	0	0	0	0	0
1232	Hombre	18	Solo estudio y no busco trabajo	Colegio Mayor / Residencia Universitaria	Universidad de León	Colegio Mayor / Residencia Universitaria	Sí	Ciencias	Normofuncional (7-10 puntos)	0	0	Bar/Restaurante	0	0	0	0	0	1	0	0	0	0	0
1233	Mujer	18	Solo estudio y no busco trabajo	Piso de alquiler	Universidad de León	Piso de alquiler	No	Ciencias	Normofuncional (7-10 puntos)	1	0	Bar/Restaurante	0	0	0	0	0	1	0	0	0	0	0
1234	Hombre	19	Solo estudio y no busco trabajo	Domicilio familiar	Universidad de Granada	Con padres	Sí	Arte y Humanidades	Normofuncional (7-10 puntos)	1	1	Bar/Restaurante	0	0	0	0	0	1	0	0	0	0	0
1235	Mujer	21	Estudio y trabajo a tiempo parcial	Domicilio familiar	Universidad de Granada	Con padres	Sí	Arte y Humanidades	Normofuncional (7-10 puntos)	0	0		0	0	0	0	0	1	0	0	0	0	0
1236	Mujer	20	Solo estudio y no busco trabajo	Piso de alquiler	Universidad de León	Piso de alquiler	Sí	Ciencias	Normofuncional (7-10 puntos)	0	0	Fiestas privadas	0	0	0	0	0	1	0	0	0	0	0
1237	Hombre	19	Solo estudio y no busco trabajo	Piso de alquiler	Universidad de Salamanca	Piso de alquiler	Sí	Ciencias	Normofuncional (7-10 puntos)	1	1	Bar/Restaurante	0	0	0	0	0	0	1	0	0	1	1
1238	Mujer	22	Solo estudio y no busco trabajo	Domicilio familiar	Universidad de Jaén	Con padres	No	Ciencias Sociales y jurídicas	Normofuncional (7-10 puntos)	1	1	Fiestas privadas	0	0	0	0	0	1	0	0	0	0	0
1239	Hombre	21	Solo estudio y no busco trabajo	Piso de alquiler	Universidad de Granada	Piso de alquiler	Sí	Ciencias	Disfuncional leve (4-6 puntos)	1	1	Fiestas privadas	0	0	1	0	0	0	0	0	0	1	1
1240	Mujer	21	Solo estudio y no busco trabajo	Domicilio familiar	Universidad de Salamanca	Con padres	No	Ciencias de la Salud	Normofuncional (7-10 puntos)	1	0	Bar/Restaurante	0	0	0	0	0	1	0	0	0	0	0
1241	Mujer	18	Estudio y trabajo a tiempo parcial	Domicilio familiar	Universidad de Vigo	Con padres	Sí	Ciencias Sociales y jurídicas	Normofuncional (7-10 puntos)	0	0		0	0	0	0	0	1	0	0	0	0	0
1242	Mujer	18	Solo estudio y no busco trabajo	Domicilio familiar	Universidad de Jaén	Con padres	Sí	Ciencias Sociales y jurídicas	Normofuncional (7-10 puntos)	0	0		0	0	0	0	0	1	0	0	0	0	0
1243	Mujer	23	Solo estudio y no busco trabajo	Domicilio familiar	Universidad de Jaén	Con padres	Sí	Arte y Humanidades	Disfuncional leve (4-6 puntos)	1	0	Otros	0	0	0	0	0	1	0	0	0	0	0
1244	Mujer	19	Estudio y busco trabajo	Piso de alquiler	Universidad de Granada	Piso de alquiler	No	Ciencias Sociales y jurídicas	Normofuncional (7-10 puntos)	0	0		0	0	0	0	0	1	0	0	0	0	0
1245	Mujer	18	Estudio y trabajo a tiempo parcial	Domicilio familiar	Universidad de León	Con padres	No	Ciencias	Normofuncional (7-10 puntos)	0	0		0	0	0	0	0	1	0	0	0	0	0
1246	Mujer	22	Estudio y trabajo a tiempo parcial	Piso de alquiler	Universidad de Granada	Piso de alquiler	No	Ciencias Sociales y jurídicas	Disfuncional leve (4-6 puntos)	1	0	En la calle (Botellón)	0	0	0	0	0	1	0	0	0	0	0
1247	Mujer	20	Solo estudio y no busco trabajo	Piso de alquiler	Universidad de León	Piso de alquiler	No	Ciencias Sociales y jurídicas	Normofuncional (7-10 puntos)	1	1	Fiestas privadas	0	0	0	0	0	1	0	0	0	0	0
1248	Mujer	18	Estudio y busco trabajo	Domicilio familiar	Universidad de Granada	Con padres	Sí	Ciencias Sociales y jurídicas	Normofuncional (7-10 puntos)	1	1	Fiestas privadas	0	0	0	0	0	1	0	0	0	0	0
1249	Mujer	20	Estudio y busco trabajo	Piso de alquiler	Universidad de Granada	Piso de alquiler	No	Ciencias de la Salud	Disfuncional grave (0-3 puntos)	0	0		0	0	0	0	0	1	0	0	0	0	0
1250	Hombre	35	Estudio y trabajo a tiempo parcial	Piso de alquiler	Universidad de Granada	Piso de alquiler	Sí	Ciencias de la Salud	Normofuncional (7-10 puntos)	1	0	Otros	0	0	0	0	0	1	0	0	0	0	0
1251	Hombre	18	Solo estudio y no busco trabajo	Domicilio familiar	Universidad de Granada	Con padres	Sí	Ciencias Sociales y jurídicas	Disfuncional leve (4-6 puntos)	0	0		0	0	0	0	0	1	0	0	0	0	0
1252	Mujer	18	Solo estudio y no busco trabajo	Piso de alquiler	Universidad de León	Piso de alquiler	Sí	Ciencias de la Salud	Normofuncional (7-10 puntos)	1	0	Bar/Restaurante	0	1	0	0	0	0	0	0	0	1	1
1253	Mujer	18	Solo estudio y no busco trabajo	Colegio Mayor / Residencia Universitaria	Universidad de Salamanca	Colegio Mayor / Residencia Universitaria	Sí	Ciencias de la Salud	Normofuncional (7-10 puntos)	1	1		0	0	0	0	0	1	0	0	0	0	0
1254	Mujer	18	Solo estudio y no busco trabajo	Piso de alquiler	Universidad de León	Piso de alquiler	Sí	Ciencias de la Salud	Normofuncional (7-10 puntos)	0	0		0	0	0	0	0	1	0	0	0	0	0
1255	Mujer	22	Solo estudio y no busco trabajo	Piso de alquiler	Universidad de Jaén	Piso de alquiler	Sí	Ciencias de la Salud	Normofuncional (7-10 puntos)	0	0		0	0	0	0	0	0	0	1	0	1	1
1256	Mujer	18	Solo estudio y no busco trabajo	Domicilio familiar	Universidad de Granada	Con padres	Sí	Ciencias Sociales y jurídicas	Normofuncional (7-10 puntos)	1	0	En la calle (Botellón)	0	0	0	0	0	1	0	0	0	0	0
1257	Mujer	22	Estudio y busco trabajo	Piso de alquiler	Universidad de Granada	Piso de alquiler	Sí	Ciencias Sociales y jurídicas	Normofuncional (7-10 puntos)	0	0		0	1	0	0	0	0	0	0	0	1	1
1258	Mujer	19	Estudio y busco trabajo	Piso de alquiler	Universidad de León	Piso de alquiler	No	Ciencias	Normofuncional (7-10 puntos)	1	1	En la calle (Botellón)	0	0	0	0	0	1	0	0	0	0	0
1259	Hombre	32	Estudio y busco trabajo	Domicilio familiar	Universidad de Jaén	Con padres	Sí	Arte y Humanidades	Normofuncional (7-10 puntos)	0	0		0	0	0	0	0	0	0	1	0	1	1
1260	Mujer	27	Estudio y trabajo a tiempo parcial	Piso de alquiler	Universidad de Granada	Piso de alquiler	Sí	Ciencias Sociales y jurídicas	Normofuncional (7-10 puntos)	0	0	Fiestas privadas	0	0	0	0	0	0	1	0	0	1	1
1261	Mujer	19	Solo estudio y no busco trabajo	Domicilio familiar	Universidad de Jaén	Con padres	Sí	Arte y Humanidades	Disfuncional leve (4-6 puntos)	0	0		0	0	0	0	0	1	0	0	0	0	0
1262	Mujer	18	Solo estudio y no busco trabajo	Piso de alquiler	Universidad de Granada	Piso de alquiler	Sí	Arte y Humanidades	Normofuncional (7-10 puntos)	0	0		0	0	0	0	0	1	0	0	0	0	0
1263	Mujer	24	Solo estudio y no busco trabajo	Piso de alquiler	Universidad de León	Piso de alquiler	Sí	Ciencias	Normofuncional (7-10 puntos)	1	0	Bar/Restaurante	0	0	0	0	0	0	0	0	1	1	1
1264	Hombre	19	Estudio y busco trabajo	Piso de alquiler	Universidad de Granada	Piso de alquiler	No	Arte y Humanidades	Normofuncional (7-10 puntos)	1	1	Bar/Restaurante	0	0	0	0	0	1	0	0	0	0	0
1265	Mujer	19	Solo estudio y no busco trabajo	Piso de alquiler	Universidad de Granada	Piso de alquiler	Sí	Ciencias Sociales y jurídicas	Normofuncional (7-10 puntos)	1	1	En la calle (Botellón)	0	0	0	0	0	1	0	0	0	0	0
1266	Mujer	23	Estudio y busco trabajo	Piso de alquiler	Universidad de Jaén	Piso de alquiler	Sí	Ciencias Sociales y jurídicas	Normofuncional (7-10 puntos)	1	1	Fiestas privadas	0	0	0	0	0	0	0	1	0	1	1
1267	Hombre	31	Estudio y busco trabajo	Domicilio familiar	Universidad de León	Con padres	Sí	Ingenierías y Arquitecturas	Normofuncional (7-10 puntos)	1	0		0	0	0	0	0	1	0	0	0	0	0
1268	Hombre	18	Solo estudio y no busco trabajo	Piso de alquiler	Universidad de Granada	Piso de alquiler	Sí	Ciencias Sociales y jurídicas	Disfuncional leve (4-6 puntos)	1	1	Fiestas privadas	0	0	0	0	0	1	0	0	0	0	0
1269	Hombre	18	Solo estudio y no busco trabajo	Domicilio propio	Universidad de León	Domicilio propio / Otros	Sí	Ciencias de la Salud	Normofuncional (7-10 puntos)	0	0		0	0	0	0	0	1	0	0	0	0	0
1270	Mujer	22	Solo estudio y no busco trabajo	Piso de alquiler	Universidad de León	Piso de alquiler	Sí	Ciencias de la Salud	Normofuncional (7-10 puntos)	1	0	Bar/Restaurante	0	0	0	0	0	0	0	1	1	2	1
1271	Mujer	37	Estudio y busco trabajo	Domicilio familiar	Universidad de León	Con padres	Sí	Ciencias Sociales y jurídicas	Normofuncional (7-10 puntos)	1	0		0	0	0	0	0	1	0	0	0	0	0
1272	Mujer	18	Solo estudio y no busco trabajo	Colegio Mayor / Residencia Universitaria	Universidad de Salamanca	Colegio Mayor / Residencia Universitaria	Sí	Arte y Humanidades	Normofuncional (7-10 puntos)	0	0	Bar/Restaurante	0	0	0	0	0	1	0	0	0	0	0
1273	Hombre	18	Solo estudio y no busco trabajo	Piso de alquiler	Universidad de León	Piso de alquiler	Sí	Ciencias	Normofuncional (7-10 puntos)	0	0	Bar/Restaurante	0	0	0	0	0	0	0	1	1	2	1
1274	Mujer	18	Solo estudio y no busco trabajo	Piso de alquiler	Universidad de Jaén	Piso de alquiler	No	Arte y Humanidades	Normofuncional (7-10 puntos)	1	0	Fiestas privadas	0	0	0	0	0	0	1	0	0	1	1
1275	Mujer	22	Estudio y trabajo a tiempo parcial	Piso de alquiler	Universidad de Vigo	Piso de alquiler	Sí	Ciencias Sociales y jurídicas	Normofuncional (7-10 puntos)	0	0	Fiestas privadas	0	0	0	0	0	1	0	0	0	0	0
1276	Mujer	26	Estudio y trabajo a tiempo parcial	Piso de alquiler	Universidad de Salamanca	Piso de alquiler	Sí	Ciencias Sociales y jurídicas	Normofuncional (7-10 puntos)	1	0		0	0	0	0	0	1	0	0	0	0	0
1277	Mujer	19	Solo estudio y no busco trabajo	Colegio Mayor / Residencia Universitaria	Universidad de Salamanca	Colegio Mayor / Residencia Universitaria	Sí	Ciencias Sociales y jurídicas	Normofuncional (7-10 puntos)	1	1		0	0	0	0	0	0	0	1	1	2	1
1278	Hombre	18	Solo estudio y no busco trabajo	Domicilio familiar	Universidad de León	Con padres	Sí	Ciencias	Normofuncional (7-10 puntos)	1	0	Bar/Restaurante	0	0	0	0	0	1	0	0	0	0	0
1279	Mujer	36	Estudio y busco trabajo	Otros	Universidad de León	Domicilio propio / Otros	Sí	Ingenierías y Arquitecturas	Normofuncional (7-10 puntos)	1	0	Bar/Restaurante	0	0	0	0	0	1	0	0	0	0	0
1280	Mujer	18	Estudio y busco trabajo	Piso de alquiler	Universidad de Jaén	Piso de alquiler	Sí	Ciencias Sociales y jurídicas	Normofuncional (7-10 puntos)	1	0	Bar/Restaurante	0	0	0	0	0	1	0	0	0	0	0
1281	Mujer	46	Estudio y busco trabajo	Domicilio familiar	Universidad de Vigo	Con padres	Sí	Ciencias Sociales y jurídicas	Normofuncional (7-10 puntos)	0	0		0	0	0	0	0	1	0	0	0	0	0
1282	Hombre	22	Estudio y busco trabajo	Piso de alquiler	Universidad de Salamanca	Piso de alquiler	Sí	Ciencias de la Salud	Normofuncional (7-10 puntos)	0	0		0	1	0	0	0	0	0	0	0	1	1
1283	Mujer	19	Solo estudio y no busco trabajo	Piso de alquiler	Universidad de Salamanca	Piso de alquiler	No	Arte y Humanidades	Normofuncional (7-10 puntos)	1	1	Bar/Restaurante	0	0	0	0	0	0	1	0	0	1	1
1284	Mujer	19	Solo estudio y no busco trabajo	Colegio Mayor / Residencia Universitaria	Universidad de Salamanca	Colegio Mayor / Residencia Universitaria	Sí	Arte y Humanidades	Normofuncional (7-10 puntos)	1	1	Residencia Universitaria	0	0	0	0	0	1	0	0	0	0	0
1285	Mujer	18	Solo estudio y no busco trabajo	Colegio Mayor / Residencia Universitaria	Universidad de Salamanca	Colegio Mayor / Residencia Universitaria	Sí	Ciencias de la Salud	Normofuncional (7-10 puntos)	1	0	Fiestas privadas	0	0	0	0	0	1	0	0	0	0	0
1286	Hombre	18	Solo estudio y no busco trabajo	Domicilio familiar	Universidad de León	Con padres	No	Ciencias	Disfuncional grave (0-3 puntos)	0	0		0	0	0	0	0	0	0	0	0	1	1
1287	Mujer	19	Solo estudio y no busco trabajo	Domicilio familiar	Universidad de Salamanca	Con padres	No	Ciencias Sociales y jurídicas	Disfuncional leve (4-6 puntos)	1	1	Bar/Restaurante	0	0	0	0	0	1	0	0	0	0	0
1288	Mujer	18	Solo estudio y no busco trabajo	Colegio Mayor / Residencia Universitaria	Universidad de Salamanca	Colegio Mayor / Residencia Universitaria	Sí	Arte y Humanidades	Normofuncional (7-10 puntos)	1	0	Bar/Restaurante	0	0	0	0	0	1	0	0	0	0	0
1289	Mujer	19	Solo estudio y no busco trabajo	Piso de alquiler	Universidad de Salamanca	Piso de alquiler	Sí	Ciencias Sociales y jurídicas	Normofuncional (7-10 puntos)	1	0	Bar/Restaurante	0	0	0	0	0	1	0	0	0	0	0
1290	Mujer	23	Solo estudio y no busco trabajo	Piso de alquiler	Universidad de Granada	Piso de alquiler	Sí	Ciencias Sociales y jurídicas	Normofuncional (7-10 puntos)	0	0		0	0	0	0	0	1	0	0	0	0	0
1291	Mujer	22	Solo estudio y no busco trabajo	Piso de alquiler	Universidad de Jaén	Piso de alquiler	Sí	Ciencias Sociales y jurídicas	Normofuncional (7-10 puntos)	1	1		0	0	0	0	0	0	0	0	1	1	1
1292	Hombre	18	Solo estudio y no busco trabajo	Domicilio familiar	Universidad de Jaén	Con padres	Sí	Arte y Humanidades	Normofuncional (7-10 puntos)	0	0		0	0	0	0	0	1	0	0	0	0	0
1293	Mujer	37	Estudio y busco trabajo	Piso de alquiler	Universidad de Jaén	Piso de alquiler	Sí	Ciencias Sociales y jurídicas	Normofuncional (7-10 puntos)	0	0	Otros	0	0	0	0	0	1	0	0	0	0	0
1294	Hombre	19	Solo estudio y no busco trabajo	Domicilio familiar	Universidad de Jaén	Con padres	Sí	Ciencias	Normofuncional (7-10 puntos)	1	0	En la calle (Botellón)	0	0	0	0	0	1	0	0	0	0	0
1295	Mujer	18	Estudio y busco trabajo	Domicilio familiar	Universidad de Jaén	Con padres	Sí	Ingenierías y Arquitecturas	Disfuncional leve (4-6 puntos)	1	0	Bar/Restaurante	0	0	0	0	0	1	0	0	0	0	0
1296	Mujer	23	Solo estudio y no busco trabajo	Domicilio familiar	Universidad de León	Con padres	Sí	Ciencias de la Salud	Normofuncional (7-10 puntos)	0	0	Bar/Restaurante	0	0	0	0	0	1	0	0	0	0	0
1297	Mujer	18	Solo estudio y no busco trabajo	Piso de alquiler	Universidad de Vigo	Piso de alquiler	No	Ciencias de la Salud	Normofuncional (7-10 puntos)	0	0		0	1	0	0	0	0	0	0	1	2	1
1298	Mujer	18	Solo estudio y no busco trabajo	Piso de alquiler	Universidad de Salamanca	Piso de alquiler	Sí	Arte y Humanidades	Normofuncional (7-10 puntos)	1	0		0	0	0	0	0	1	0	0	0	0	0
1299	Mujer	18	Solo estudio y no busco trabajo	Piso de alquiler	Universidad de León	Piso de alquiler	Sí	Ciencias	Normofuncional (7-10 puntos)	1	0	En la calle (Botellón)	0	0	0	0	0	0	0	0	1	1	1
1300	Mujer	18	Solo estudio y no busco trabajo	Domicilio familiar	Universidad de Jaén	Con padres	No	Ciencias de la Salud	Normofuncional (7-10 puntos)	0	0		0	0	0	0	0	1	0	0	0	0	0
1301	Mujer	22	Estudio y trabajo a tiempo parcial	Domicilio familiar	Universidad de Salamanca	Con padres	Sí	Ciencias de la Salud	Disfuncional leve (4-6 puntos)	1	0	En la calle (Botellón)	0	0	0	0	0	1	0	0	0	0	0
1302	Mujer	20	Estudio y busco trabajo	Domicilio familiar	Universidad de Huelva	Con padres	Sí	Ciencias Sociales y jurídicas	Normofuncional (7-10 puntos)	1	0		0	0	0	0	0	0	0	0	1	1	1
1303	Mujer	21	Estudio y busco trabajo	Domicilio familiar	Universidad de Vigo	Con padres	Sí	Ciencias Sociales y jurídicas	Disfuncional leve (4-6 puntos)	0	0		0	0	0	0	0	0	0	1	1	2	1
1304	Mujer	21	Solo estudio y no busco trabajo	Piso de alquiler	Universidad de León	Piso de alquiler	Sí	Ciencias	Normofuncional (7-10 puntos)	0	0		0	0	0	0	0	1	0	0	0	0	0
1305	Mujer	19	Solo estudio y no busco trabajo	Domicilio familiar	Universidad de Vigo	Con padres	Sí	Ciencias Sociales y jurídicas	Normofuncional (7-10 puntos)	1	0		0	0	0	0	0	1	0	0	0	0	0
1306	Mujer	18	Solo estudio y no busco trabajo	Domicilio familiar	Universidad de Jaén	Con padres	No	Ciencias Sociales y jurídicas	Normofuncional (7-10 puntos)	1	0		0	0	0	0	0	1	0	0	0	0	0
1307	Hombre	18	Estudio y busco trabajo	Domicilio familiar	Universidad de Jaén	Con padres	Sí	Ciencias	Disfuncional leve (4-6 puntos)	0	0		0	1	0	0	0	0	0	0	0	1	1
1308	Mujer	28	Estudio y trabajo a tiempo completo	Domicilio familiar	Universidad de Salamanca	Con padres	Sí	Ciencias Sociales y jurídicas	Disfuncional leve (4-6 puntos)	1	0	Fiestas privadas	0	0	0	0	0	1	0	0	0	0	0
1309	Mujer	18	Solo estudio y no busco trabajo	Piso de alquiler	Universidad de Vigo	Piso de alquiler	Sí	Ciencias Sociales y jurídicas	Normofuncional (7-10 puntos)	0	0	Fiestas privadas	0	0	0	0	0	1	0	0	0	0	0
1310	Mujer	20	Solo estudio y no busco trabajo	Piso de alquiler	Universidad de Salamanca	Piso de alquiler	No	Ciencias Sociales y jurídicas	Normofuncional (7-10 puntos)	0	0	En la calle (Botellón)	0	0	0	0	0	0	0	1	0	1	1
1311	Mujer	18	Solo estudio y no busco trabajo	Colegio Mayor / Residencia Universitaria	Universidad de León	Colegio Mayor / Residencia Universitaria	No	Ciencias	Disfuncional grave (0-3 puntos)	1	0		0	0	0	0	0	1	0	0	0	0	0
1312	Mujer	19	Solo estudio y no busco trabajo	Piso de alquiler	Universidad de Jaén	Piso de alquiler	Sí	Ciencias Sociales y jurídicas	Normofuncional (7-10 puntos)	1	0	Bar/Restaurante	0	0	0	0	0	1	0	0	0	0	0
1313	Hombre	19	Solo estudio y no busco trabajo	Colegio Mayor / Residencia Universitaria	Universidad de León	Colegio Mayor / Residencia Universitaria	Sí	Ciencias de la Salud	Normofuncional (7-10 puntos)	0	0		0	0	0	0	0	1	0	0	0	0	0
1314	Mujer	21	Solo estudio y no busco trabajo	Piso de alquiler	Universidad de León	Piso de alquiler	Sí	Ciencias de la Salud	Normofuncional (7-10 puntos)	1	0	Bar/Restaurante	0	0	0	0	0	1	0	0	0	0	0
1315	Hombre	37	Estudio y trabajo a tiempo completo	Domicilio propio	Universidad de Jaén	Domicilio propio / Otros	Sí	Ciencias de la Salud	Normofuncional (7-10 puntos)	0	0		0	0	1	0	0	0	0	1	1	3	1
1316	Mujer	20	Estudio y trabajo a tiempo parcial	Domicilio familiar	Universidad de Jaén	Con padres	Sí	Ciencias Sociales y jurídicas	Disfuncional leve (4-6 puntos)	1	0	Bar/Restaurante	0	0	0	0	0	1	0	0	0	0	0
1317	Mujer	18	Solo estudio y no busco trabajo	Piso de alquiler	Universidad de Salamanca	Piso de alquiler	No	Ciencias	Disfuncional grave (0-3 puntos)	0	0	Residencia Universitaria	0	1	0	0	0	0	0	0	0	1	1
1318	Mujer	22	Estudio y busco trabajo	Domicilio familiar	Universidad de Jaén	Con padres	No	Ciencias	Normofuncional (7-10 puntos)	1	0	Fiestas privadas	0	0	0	0	0	0	1	0	0	1	1
1319	Mujer	25	Estudio y trabajo a tiempo completo	Piso de alquiler	Universidad de León	Piso de alquiler	Sí	Ciencias	Disfuncional leve (4-6 puntos)	1	0		0	0	0	0	0	0	1	0	0	1	1
1320	Mujer	19	Solo estudio y no busco trabajo	Colegio Mayor / Residencia Universitaria	Universidad de Salamanca	Colegio Mayor / Residencia Universitaria	Sí	Ciencias	Disfuncional leve (4-6 puntos)	1	0	Residencia Universitaria	0	0	0	0	0	0	0	0	1	1	1
1321	Mujer	18	Solo estudio y no busco trabajo	Colegio Mayor / Residencia Universitaria	Universidad de León	Colegio Mayor / Residencia Universitaria	Sí	Ciencias	Normofuncional (7-10 puntos)	1	0	Bar/Restaurante	0	0	0	0	0	1	0	0	0	0	0
1322	Hombre	18	Solo estudio y no busco trabajo	Domicilio familiar	Universidad de Huelva	Con padres	Sí	Ingenierías y Arquitecturas	Normofuncional (7-10 puntos)	1	1	Fiestas privadas	0	0	0	0	0	1	0	0	0	0	0
1323	Mujer	21	Solo estudio y no busco trabajo	Piso de alquiler	Universidad de Jaén	Piso de alquiler	Sí	Ciencias Sociales y jurídicas	Normofuncional (7-10 puntos)	1	0		0	0	0	0	0	0	0	0	1	1	1
1324	Mujer	18	Solo estudio y no busco trabajo	Colegio Mayor / Residencia Universitaria	Universidad de Salamanca	Colegio Mayor / Residencia Universitaria	No	Ciencias de la Salud	Normofuncional (7-10 puntos)	1	0	Residencia Universitaria	0	0	0	0	0	1	0	0	0	0	0
1325	Mujer	18	Solo estudio y no busco trabajo	Colegio Mayor / Residencia Universitaria	Universidad de León	Colegio Mayor / Residencia Universitaria	Sí	Ciencias	Disfuncional leve (4-6 puntos)	1	0	Residencia Universitaria	0	0	0	0	0	1	0	0	0	0	0
1326	Mujer	19	Solo estudio y no busco trabajo	Piso de alquiler	Universidad de Jaén	Piso de alquiler	Sí	Ciencias Sociales y jurídicas	Disfuncional grave (0-3 puntos)	1	0	Residencia Universitaria	0	0	0	0	0	1	0	0	0	0	0
1327	Hombre	19	Solo estudio y no busco trabajo	Colegio Mayor / Residencia Universitaria	Universidad de Jaén	Colegio Mayor / Residencia Universitaria	Sí	Ciencias Sociales y jurídicas	Normofuncional (7-10 puntos)	1	0	Bar/Restaurante	0	0	0	0	0	1	0	0	0	0	0
1328	Mujer	25	Estudio y busco trabajo	Domicilio familiar	Universidad de León	Con padres	Sí	Ciencias	Normofuncional (7-10 puntos)	0	0		0	0	0	0	0	1	0	0	0	0	0
1329	Hombre	18	Solo estudio y no busco trabajo	Domicilio familiar	Universidad de Salamanca	Con padres	Sí	Ciencias Sociales y jurídicas	Disfuncional leve (4-6 puntos)	0	0		0	0	0	0	0	1	0	0	0	0	0
1330	Mujer	22	Solo estudio y no busco trabajo	Domicilio familiar	Universidad de Vigo	Con padres	Sí	Ciencias de la Salud	Normofuncional (7-10 puntos)	0	0		0	0	0	0	0	1	0	0	0	0	0
1331	Mujer	18	Solo estudio y no busco trabajo	Piso de alquiler	Universidad de Salamanca	Piso de alquiler	Sí	Ciencias Sociales y jurídicas	Normofuncional (7-10 puntos)	1	0	Bar/Restaurante	0	0	0	0	0	1	0	0	0	0	0
1332	Mujer	19	Solo estudio y no busco trabajo	Piso de alquiler	Universidad de Jaén	Piso de alquiler	Sí	Ciencias	Normofuncional (7-10 puntos)	0	0	Otros	0	0	0	0	0	1	0	0	0	0	0
1333	Hombre	23	Solo estudio y no busco trabajo	Piso de alquiler	Universidad de Granada	Piso de alquiler	Sí	Ciencias de la Salud	Disfuncional leve (4-6 puntos)	0	0	Fiestas privadas	0	0	0	0	0	1	0	0	0	0	0
1334	Mujer	18	Solo estudio y no busco trabajo	Domicilio familiar	Universidad de Vigo	Con padres	No	Ciencias Sociales y jurídicas	Normofuncional (7-10 puntos)	1	0	Fiestas privadas	0	0	0	0	0	1	0	0	0	0	0
1335	Mujer	19	Solo estudio y no busco trabajo	Domicilio familiar	Universidad de Salamanca	Con padres	Sí	Ciencias Sociales y jurídicas	Normofuncional (7-10 puntos)	1	1	Bar/Restaurante	0	0	0	0	0	1	0	0	0	0	0
1336	Hombre	37	Estudio y trabajo a tiempo completo	Domicilio propio	Universidad de Jaén	Domicilio propio / Otros	Sí	Arte y Humanidades	Normofuncional (7-10 puntos)	1	1	Fiestas privadas	0	0	0	0	0	1	0	0	0	0	0
1337	Mujer	18	Solo estudio y no busco trabajo	Piso de alquiler	Universidad de Jaén	Piso de alquiler	Sí	Ciencias Sociales y jurídicas	Normofuncional (7-10 puntos)	1	0		0	0	0	0	0	1	0	0	0	0	0
1338	Mujer	22	Estudio y busco trabajo	Domicilio familiar	Universidad de Vigo	Con padres	Sí	Ciencias de la Salud	Normofuncional (7-10 puntos)	0	0		0	0	0	0	0	0	0	0	1	1	1
1339	Mujer	21	Estudio y busco trabajo	Piso de alquiler	Universidad de Jaén	Piso de alquiler	No	Ciencias de la Salud	Disfuncional grave (0-3 puntos)	1	1	Fiestas privadas	0	0	0	0	0	0	0	1	0	1	1
1340	Hombre	19	Estudio y busco trabajo	Piso de alquiler	Universidad de Salamanca	Piso de alquiler	No	Ciencias Sociales y jurídicas	Disfuncional leve (4-6 puntos)	1	1	Bar/Restaurante	0	0	0	0	0	1	0	0	0	0	0
1341	Hombre	23	Estudio y busco trabajo	Domicilio familiar	Universidad de Huelva	Con padres	Sí	Ciencias Sociales y jurídicas	Normofuncional (7-10 puntos)	0	1	Fiestas privadas	0	0	0	0	0	1	0	0	0	0	0
1342	Hombre	18	Solo estudio y no busco trabajo	Piso de alquiler	Universidad de Vigo	Piso de alquiler	Sí	Ciencias Sociales y jurídicas	Disfuncional grave (0-3 puntos)	1	0	Bar/Restaurante	0	0	0	0	0	1	0	0	0	0	0
1343	Hombre	18	Solo estudio y no busco trabajo	Piso de alquiler	Universidad de Jaén	Piso de alquiler	No	Ciencias Sociales y jurídicas	Normofuncional (7-10 puntos)	1	1	Fiestas privadas	0	0	0	0	0	1	0	0	0	0	0
1344	Hombre	19	Estudio y busco trabajo	Colegio Mayor / Residencia Universitaria	Universidad de Salamanca	Colegio Mayor / Residencia Universitaria	Sí	Ingenierías y Arquitecturas	Normofuncional (7-10 puntos)	1	1	Residencia Universitaria	0	0	0	0	0	1	0	0	0	0	0
1345	Mujer	20	Solo estudio y no busco trabajo	Piso de alquiler	Universidad de León	Piso de alquiler	Sí	Ciencias de la Salud	Normofuncional (7-10 puntos)	1	0	Bar/Restaurante	0	0	0	0	0	1	0	0	0	0	0
1346	Hombre	18	Solo estudio y no busco trabajo	Piso de alquiler	Universidad de Granada	Piso de alquiler	Sí	Ciencias Sociales y jurídicas	Disfuncional leve (4-6 puntos)	0	0		0	0	0	0	0	1	0	0	0	0	0
1347	Mujer	20	Solo estudio y no busco trabajo	Piso de alquiler	Universidad de Jaén	Piso de alquiler	Sí	Ciencias de la Salud	Normofuncional (7-10 puntos)	0	0		0	0	0	0	0	1	0	0	0	0	0
1348	Hombre	18	Solo estudio y no busco trabajo	Domicilio familiar	Universidad de Salamanca	Con padres	No	Ciencias de la Salud	Normofuncional (7-10 puntos)	1	1	Bar/Restaurante	0	0	0	0	0	0	0	1	0	1	1
1349	Hombre	19	Solo estudio y no busco trabajo	Colegio Mayor / Residencia Universitaria	Universidad de León	Colegio Mayor / Residencia Universitaria	No	Ciencias	Disfuncional grave (0-3 puntos)	0	0	Residencia Universitaria	0	0	0	0	0	1	0	0	0	0	0
1350	Mujer	18	Solo estudio y no busco trabajo	Domicilio familiar	Universidad de León	Con padres	Sí	Ciencias de la Salud	Normofuncional (7-10 puntos)	1	1		0	0	0	0	0	1	0	0	0	0	0
1351	Hombre	23	Solo estudio y no busco trabajo	Piso de alquiler	Universidad de Salamanca	Piso de alquiler	Sí	Ingenierías y Arquitecturas	Normofuncional (7-10 puntos)	1	1	Bar/Restaurante	0	0	0	0	0	1	0	0	0	0	0
1352	Mujer	18	Estudio y busco trabajo	Piso de alquiler	Universidad de Salamanca	Piso de alquiler	Sí	Arte y Humanidades	Disfuncional grave (0-3 puntos)	1	0	Bar/Restaurante	0	0	0	0	0	1	0	0	0	0	0
1353	Mujer	21	Estudio y busco trabajo	Domicilio familiar	Universidad de Vigo	Con padres	Sí	Ciencias de la Salud	Disfuncional leve (4-6 puntos)	0	1	Fiestas privadas	0	0	0	0	0	1	0	0	0	0	0
1354	Mujer	18	Solo estudio y no busco trabajo	Colegio Mayor / Residencia Universitaria	Universidad de Salamanca	Colegio Mayor / Residencia Universitaria	No	Ciencias Sociales y jurídicas	Normofuncional (7-10 puntos)	1	0	Residencia Universitaria	0	0	0	0	0	1	0	0	0	0	0
1355	Mujer	19	Solo estudio y no busco trabajo	Piso de alquiler	Universidad de Salamanca	Piso de alquiler	Sí	Ciencias Sociales y jurídicas	Normofuncional (7-10 puntos)	1	0	Bar/Restaurante	0	0	0	0	0	1	0	0	0	0	0
1356	Mujer	18	Solo estudio y no busco trabajo	Piso de alquiler	Universidad de Huelva	Piso de alquiler	No	Arte y Humanidades	Disfuncional grave (0-3 puntos)	1	1	Fiestas privadas	0	0	0	0	0	0	0	1	0	1	1
1357	Mujer	22	Solo estudio y no busco trabajo	Piso de alquiler	Universidad de Vigo	Piso de alquiler	Sí	Ciencias de la Salud	Normofuncional (7-10 puntos)	1	0	Bar/Restaurante	0	0	0	0	0	1	0	0	0	0	0
1358	Hombre	23	Estudio y busco trabajo	Domicilio familiar	Universidad de Jaén	Con padres	Sí	Ingenierías y Arquitecturas	Normofuncional (7-10 puntos)	1	0		0	0	0	0	0	1	0	0	0	0	0
1359	Mujer	35	Estudio y busco trabajo	Domicilio propio	Universidad de León	Domicilio propio / Otros	Sí	Ciencias Sociales y jurídicas	Normofuncional (7-10 puntos)	0	0	Fiestas privadas	0	0	0	0	0	1	0	0	0	0	0
1360	Mujer	18	Solo estudio y no busco trabajo	Domicilio familiar	Universidad de León	Con padres	Sí	Ciencias Sociales y jurídicas	Normofuncional (7-10 puntos)	1	1	Fiestas privadas	0	0	0	0	0	0	0	1	0	1	1
1361	Mujer	21	Estudio y trabajo a tiempo parcial	Domicilio familiar	Universidad de Huelva	Con padres	Sí	Ciencias de la Salud	Normofuncional (7-10 puntos)	1	0	En la calle (Botellón)	0	0	0	0	0	1	0	0	0	0	0
1362	Mujer	19	Solo estudio y no busco trabajo	Piso de alquiler	Universidad de León	Piso de alquiler	Sí	Ciencias Sociales y jurídicas	Disfuncional leve (4-6 puntos)	1	1	Bar/Restaurante	0	0	0	0	0	1	0	0	0	0	0
1363	Hombre	18	Estudio y busco trabajo	Domicilio familiar	Universidad de Salamanca	Con padres	No	Ciencias	Disfuncional grave (0-3 puntos)	0	0		0	0	0	0	0	1	0	0	0	0	0
1364	Hombre	19	Solo estudio y no busco trabajo	Colegio Mayor / Residencia Universitaria	Universidad de Salamanca	Colegio Mayor / Residencia Universitaria	Sí	Ciencias	Normofuncional (7-10 puntos)	0	0	Otros	0	0	0	0	0	1	0	0	0	0	0
1365	Hombre	22	Solo estudio y no busco trabajo	Piso de alquiler	Universidad de León	Piso de alquiler	Sí	Ciencias de la Salud	Normofuncional (7-10 puntos)	1	0	Bar/Restaurante	0	0	0	0	0	0	1	0	0	1	1
1366	Hombre	22	Estudio y busco trabajo	Piso de alquiler	Universidad de Granada	Piso de alquiler	Sí	Ciencias Sociales y jurídicas	Normofuncional (7-10 puntos)	0	0	Fiestas privadas	0	0	1	0	0	0	0	1	0	2	1
1367	Hombre	22	Estudio y busco trabajo	Piso de alquiler	Universidad de Granada	Piso de alquiler	Sí	Ciencias Sociales y jurídicas	Disfuncional grave (0-3 puntos)	0	0	Bar/Restaurante	0	0	0	0	0	0	0	0	1	1	1
1368	Hombre	20	Solo estudio y no busco trabajo	Piso de alquiler	Universidad de Granada	Piso de alquiler	No	Ciencias de la Salud	Normofuncional (7-10 puntos)	1	1	Bar/Restaurante	0	0	0	0	0	1	0	0	0	0	0
1369	Hombre	19	Solo estudio y no busco trabajo	Domicilio familiar	Universidad de Granada	Con padres	Sí	Ciencias Sociales y jurídicas	Normofuncional (7-10 puntos)	0	0		0	0	0	0	0	0	1	0	0	1	1
1370	Hombre	26	Solo estudio y no busco trabajo	Domicilio familiar	Universidad de Granada	Con padres	Sí	Ciencias Sociales y jurídicas	Normofuncional (7-10 puntos)	1	0	Fiestas privadas	0	1	0	0	0	0	0	0	1	2	1
1371	Mujer	18	Solo estudio y no busco trabajo	Colegio Mayor / Residencia Universitaria	Universidad de Granada	Colegio Mayor / Residencia Universitaria	Sí	Arte y Humanidades	Normofuncional (7-10 puntos)	0	0	Fiestas privadas	0	0	0	0	0	1	0	0	0	0	0
1372	Hombre	19	Solo estudio y no busco trabajo	Domicilio familiar	Universidad de Granada	Con padres	Sí	Ingenierías y Arquitecturas	Normofuncional (7-10 puntos)	1	1	Fiestas privadas	0	0	0	0	0	1	0	0	0	0	0
1373	Mujer	44	Estudio y busco trabajo	Domicilio familiar	Universidad de Granada	Con padres	Sí	Ciencias de la Salud	Normofuncional (7-10 puntos)	1	1		0	0	0	0	0	1	0	0	0	0	0
1374	Mujer	27	Estudio y busco trabajo	Piso de alquiler	Universidad de Granada	Piso de alquiler	Sí	Ciencias Sociales y jurídicas	Normofuncional (7-10 puntos)	1	0		0	1	0	0	0	0	0	0	1	2	1
1375	Hombre	22	Estudio y trabajo a tiempo parcial	Domicilio familiar	Universidad de Granada	Con padres	Sí	Ciencias Sociales y jurídicas	Disfuncional grave (0-3 puntos)	0	0	Bar/Restaurante	0	0	0	0	0	1	0	0	0	0	0
1376	Mujer	18	Solo estudio y no busco trabajo	Colegio Mayor / Residencia Universitaria	Universidad de Granada	Colegio Mayor / Residencia Universitaria	Sí	Arte y Humanidades	Normofuncional (7-10 puntos)	0	0		0	0	0	0	0	1	0	0	0	0	0
1377	Mujer	27	Estudio y busco trabajo	Domicilio familiar	Universidad de Granada	Con padres	No	Ciencias Sociales y jurídicas	Normofuncional (7-10 puntos)	0	0		0	0	0	0	0	1	0	0	0	0	0
1378	Mujer	19	Solo estudio y no busco trabajo	Domicilio familiar	Universidad de Granada	Con padres	Sí	Ciencias Sociales y jurídicas	Normofuncional (7-10 puntos)	0	1	Fiestas privadas	0	0	0	0	0	0	0	1	1	2	1
1379	Mujer	22	Estudio y busco trabajo	Piso de alquiler	Universidad de Granada	Piso de alquiler	Sí	Ciencias Sociales y jurídicas	Normofuncional (7-10 puntos)	0	0		0	0	0	0	0	1	0	1	0	1	1
1380	Mujer	18	Solo estudio y no busco trabajo	Domicilio familiar	Universidad de Granada	Con padres	No	Ciencias de la Salud	Normofuncional (7-10 puntos)	0	0	En la calle (Botellón)	0	0	0	0	0	1	0	0	0	0	0
1381	Mujer	18	Solo estudio y no busco trabajo	Domicilio familiar	Universidad de Granada	Con padres	Sí	Ingenierías y Arquitecturas	Normofuncional (7-10 puntos)	0	0	Fiestas privadas	0	0	0	0	0	1	0	0	0	0	0
1382	Hombre	21	Solo estudio y no busco trabajo	Piso de alquiler	Universidad de Granada	Piso de alquiler	Sí	Ingenierías y Arquitecturas	Normofuncional (7-10 puntos)	1	1		0	0	0	0	0	0	0	0	1	1	1
1383	Mujer	21	Solo estudio y no busco trabajo	Piso de alquiler	Universidad de Granada	Piso de alquiler	Sí	Ciencias Sociales y jurídicas	Normofuncional (7-10 puntos)	1	1	Residencia Universitaria	0	0	0	0	0	1	0	0	0	0	0
1384	Mujer	19	Solo estudio y no busco trabajo	Domicilio familiar	Universidad de Granada	Con padres	Sí	Ciencias de la Salud	Disfuncional grave (0-3 puntos)	1	0	Bar/Restaurante	0	0	0	0	0	1	0	0	0	0	0
1385	Mujer	29	Estudio y busco trabajo	Domicilio familiar	Universidad de Granada	Con padres	No	Ciencias de la Salud	Normofuncional (7-10 puntos)	1	0		0	0	0	0	0	1	0	0	0	0	0
1386	Mujer	21	Solo estudio y no busco trabajo	Domicilio familiar	Universidad de Granada	Con padres	Sí	Ciencias de la Salud	Normofuncional (7-10 puntos)	0	0		0	0	0	0	0	1	0	0	0	0	0
1387	Hombre	19	Solo estudio y no busco trabajo	Domicilio propio	Universidad de Granada	Domicilio propio / Otros	Sí	Arte y Humanidades	Disfuncional grave (0-3 puntos)	0	0		0	0	0	0	0	1	0	0	0	0	0
1388	Hombre	30	Estudio y busco trabajo	Domicilio familiar	Universidad de Granada	Con padres	No	Ciencias	Disfuncional leve (4-6 puntos)	0	0		0	0	0	0	0	0	0	1	0	1	1
1389	Hombre	19	Estudio y busco trabajo	Domicilio familiar	Universidad de Granada	Con padres	Sí	Ciencias	Disfuncional leve (4-6 puntos)	1	1	Bar/Restaurante	0	0	0	0	0	1	0	0	0	0	0
1390	Mujer	19	Estudio y busco trabajo	Domicilio familiar	Universidad de Granada	Con padres	Sí	Ciencias Sociales y jurídicas	Normofuncional (7-10 puntos)	1	1	Bar/Restaurante	0	0	0	0	0	0	0	1	1	2	1
1391	Mujer	19	Solo estudio y no busco trabajo	Colegio Mayor / Residencia Universitaria	Universidad de Granada	Colegio Mayor / Residencia Universitaria	Sí	Ciencias Sociales y jurídicas	Normofuncional (7-10 puntos)	0	0		0	0	0	0	0	1	0	0	0	0	0
1392	Mujer	20	Solo estudio y no busco trabajo	Domicilio familiar	Universidad de Granada	Con padres	Sí	Ciencias de la Salud	Normofuncional (7-10 puntos)	0	0		0	0	0	0	0	1	0	0	0	0	0
1393	Mujer	23	Estudio y busco trabajo	Domicilio familiar	Universidad de Granada	Con padres	Sí	Ciencias de la Salud	Disfuncional grave (0-3 puntos)	0	0		0	1	0	0	0	0	0	0	1	2	1
1394	Mujer	19	Solo estudio y no busco trabajo	Domicilio familiar	Universidad de Granada	Con padres	No	Ciencias de la Salud	Normofuncional (7-10 puntos)	0	0	Fiestas privadas	0	0	0	0	0	1	0	0	0	0	0
1395	Mujer	24	Estudio y trabajo a tiempo parcial	Domicilio familiar	Universidad de Granada	Con padres	No	Ciencias Sociales y jurídicas	Disfuncional leve (4-6 puntos)	0	0		0	0	0	0	0	1	0	0	0	0	0
1396	Mujer	22	Estudio y busco trabajo	Domicilio familiar	Universidad de Granada	Con padres	No	Ciencias	Disfuncional leve (4-6 puntos)	0	0	Fiestas privadas	0	0	0	0	0	1	0	0	0	0	0
1397	Mujer	18	Solo estudio y no busco trabajo	Domicilio familiar	Universidad de Granada	Con padres	Sí	Ciencias de la Salud	Normofuncional (7-10 puntos)	0	0	En la calle (Botellón)	0	0	0	0	0	1	0	0	0	0	0
1398	Hombre	21	Estudio y busco trabajo	Domicilio familiar	Universidad de Granada	Con padres	Sí	Ingenierías y Arquitecturas	Normofuncional (7-10 puntos)	0	0	Bar/Restaurante	0	0	0	0	0	1	0	0	0	0	0
1399	Mujer	21	Estudio y trabajo a tiempo parcial	Domicilio familiar	Universidad de Granada	Con padres	No	Ciencias Sociales y jurídicas	Disfuncional grave (0-3 puntos)	1	0	Fiestas privadas	0	1	0	0	0	0	0	0	0	1	1
1400	Hombre	18	Solo estudio y no busco trabajo	Domicilio familiar	Universidad de Granada	Con padres	Sí	Ciencias Sociales y jurídicas	Normofuncional (7-10 puntos)	0	0	Fiestas privadas	0	0	0	0	0	1	0	0	0	0	0
1401	Mujer	18	Solo estudio y no busco trabajo	Domicilio familiar	Universidad de Granada	Con padres	Sí	Ciencias de la Salud	Disfuncional leve (4-6 puntos)	0	0		0	0	0	0	0	1	0	0	0	0	0
1402	Hombre	41	Estudio y trabajo a tiempo completo	Domicilio familiar	Universidad de Granada	Con padres	Sí	Ciencias de la Salud	Normofuncional (7-10 puntos)	0	0		0	0	0	0	0	1	0	0	0	0	0
1403	Mujer	20	Solo estudio y no busco trabajo	Piso de alquiler	Universidad de Granada	Piso de alquiler	No	Ciencias Sociales y jurídicas	Normofuncional (7-10 puntos)	1	0	Bar/Restaurante	0	0	0	0	0	1	0	0	0	0	0
1404	Mujer	19	Solo estudio y no busco trabajo	Domicilio familiar	Universidad de Granada	Con padres	Sí	Ciencias Sociales y jurídicas	Normofuncional (7-10 puntos)	1	0		0	0	0	0	0	1	0	0	0	0	0
1405	Mujer	19	Solo estudio y no busco trabajo	Piso de alquiler	Universidad de Granada	Piso de alquiler	Sí	Ingenierías y Arquitecturas	Normofuncional (7-10 puntos)	1	0	Fiestas privadas	0	0	0	0	0	1	0	0	0	0	0
1406	Hombre	22	Estudio y busco trabajo	Piso de alquiler	Universidad de Granada	Piso de alquiler	Sí	Arte y Humanidades	Normofuncional (7-10 puntos)	1	1	Bar/Restaurante	0	1	0	0	0	0	0	0	1	2	1
1407	Mujer	22	Solo estudio y no busco trabajo	Domicilio familiar	Universidad de Granada	Con padres	Sí	Ingenierías y Arquitecturas	Disfuncional grave (0-3 puntos)	1	1	Bar/Restaurante	0	0	0	1	0	0	0	0	0	1	1
1408	Mujer	20	Solo estudio y no busco trabajo	Piso de alquiler	Universidad de Granada	Piso de alquiler	Sí	Arte y Humanidades	Disfuncional leve (4-6 puntos)	1	0	Fiestas privadas	0	0	0	0	0	0	0	0	0	1	1
1409	Mujer	18	Solo estudio y no busco trabajo	Piso de alquiler	Universidad de Granada	Piso de alquiler	No	Ciencias Sociales y jurídicas	Normofuncional (7-10 puntos)	1	1	Bar/Restaurante	0	0	0	0	0	0	0	1	1	2	1
1410	Mujer	18	Estudio y busco trabajo	Domicilio familiar	Universidad de Granada	Con padres	No	Ciencias de la Salud	Disfuncional grave (0-3 puntos)	1	0	Bar/Restaurante	0	0	0	0	0	1	0	0	0	0	0
1411	Mujer	18	Solo estudio y no busco trabajo	Domicilio familiar	Universidad de Granada	Con padres	No	Ciencias Sociales y jurídicas	Disfuncional grave (0-3 puntos)	0	0	Bar/Restaurante	0	0	0	0	0	1	0	0	0	0	0
1412	Hombre	20	Estudio y trabajo a tiempo parcial	Domicilio familiar	Universidad de Granada	Con padres	No	Ciencias Sociales y jurídicas	Normofuncional (7-10 puntos)	0	0	Otros	0	1	0	0	0	0	0	0	1	2	1
1413	Mujer	21	Solo estudio y no busco trabajo	Domicilio familiar	Universidad de Granada	Con padres	Sí	Ciencias Sociales y jurídicas	Normofuncional (7-10 puntos)	0	0		0	0	0	0	0	1	0	0	0	0	0
1414	Mujer	18	Solo estudio y no busco trabajo	Domicilio familiar	Universidad de Granada	Con padres	Sí	Ciencias	Normofuncional (7-10 puntos)	0	0	Otros	0	0	0	0	0	1	0	0	0	0	0
1415	Mujer	19	Solo estudio y no busco trabajo	Domicilio familiar	Universidad de Granada	Con padres	Sí	Ciencias Sociales y jurídicas	Normofuncional (7-10 puntos)	0	0		0	0	0	0	0	1	0	0	0	0	0
1416	Hombre	20	Solo estudio y no busco trabajo	Domicilio familiar	Universidad de Granada	Con padres	Sí	Ciencias Sociales y jurídicas	Disfuncional leve (4-6 puntos)	0	0	En la calle (Botellón)	0	0	0	0	0	1	0	0	0	0	0
1417	Mujer	34	Solo estudio y no busco trabajo	Domicilio familiar	Universidad de Granada	Con padres	No	Ciencias Sociales y jurídicas	Normofuncional (7-10 puntos)	0	0		0	0	0	0	0	0	0	1	0	1	1
1418	Hombre	26	Estudio y busco trabajo	Domicilio familiar	Universidad de Granada	Con padres	No	Ciencias Sociales y jurídicas	Disfuncional leve (4-6 puntos)	1	0	Bar/Restaurante	0	0	0	0	0	1	0	0	0	0	0
1419	Hombre	18	Estudio y busco trabajo	Piso de alquiler	Universidad de Granada	Piso de alquiler	Sí	Ciencias Sociales y jurídicas	Disfuncional leve (4-6 puntos)	0	0		0	0	0	0	0	1	0	0	0	0	0
1420	Mujer	18	Solo estudio y no busco trabajo	Piso de alquiler	Universidad de Granada	Piso de alquiler	Sí	Ciencias Sociales y jurídicas	Normofuncional (7-10 puntos)	1	0	Bar/Restaurante	0	0	0	0	0	1	0	0	0	0	0
1421	Mujer	20	Estudio y busco trabajo	Domicilio familiar	Universidad de Granada	Con padres	No	Ciencias de la Salud	Normofuncional (7-10 puntos)	0	0	En la calle (Botellón)	0	0	0	0	0	0	0	1	0	1	1
1422	Hombre	21	Solo estudio y no busco trabajo	Domicilio familiar	Universidad de Granada	Con padres	Sí	Ingenierías y Arquitecturas	Normofuncional (7-10 puntos)	0	0		0	0	0	0	0	1	0	0	0	0	0
1423	Mujer	21	Estudio y trabajo a tiempo parcial	Domicilio familiar	Universidad de Granada	Con padres	Sí	Ciencias Sociales y jurídicas	Disfuncional grave (0-3 puntos)	1	0		0	0	0	0	0	1	0	0	0	0	0
1424	Hombre	21	Solo estudio y no busco trabajo	Domicilio familiar	Universidad de Granada	Con padres	Sí	Ciencias Sociales y jurídicas	Disfuncional grave (0-3 puntos)	1	1	Residencia Universitaria	0	0	0	0	0	0	1	0	0	1	1
1425	Hombre	19	Estudio y trabajo a tiempo completo	Piso de alquiler	Universidad de Granada	Piso de alquiler	No	Ciencias de la Salud	Normofuncional (7-10 puntos)	1	1	Bar/Restaurante	0	0	0	1	0	0	0	0	0	1	1
1426	Mujer	18	Solo estudio y no busco trabajo	Colegio Mayor / Residencia Universitaria	Universidad de Granada	Colegio Mayor / Residencia Universitaria	Sí	Ciencias	Normofuncional (7-10 puntos)	0	0		0	0	0	0	0	1	0	0	0	0	0
1427	Hombre	18	Solo estudio y no busco trabajo	Piso de alquiler	Universidad de Granada	Piso de alquiler	Sí	Ingenierías y Arquitecturas	Normofuncional (7-10 puntos)	1	1	Fiestas privadas	0	0	0	0	0	1	0	0	0	0	0
1428	Hombre	19	Solo estudio y no busco trabajo	Domicilio familiar	Universidad de Granada	Con padres	Sí	Ciencias Sociales y jurídicas	Disfuncional leve (4-6 puntos)	0	0	Otros	0	0	0	0	0	1	0	0	0	0	0
1429	Mujer	18	Solo estudio y no busco trabajo	Colegio Mayor / Residencia Universitaria	Universidad de Salamanca	Colegio Mayor / Residencia Universitaria	Sí	Ciencias	Disfuncional leve (4-6 puntos)	1	0	Residencia Universitaria	0	0	0	0	0	0	1	0	0	1	1
1430	Mujer	20	Solo estudio y no busco trabajo	Domicilio familiar	Universidad de Granada	Con padres	No	Ciencias	Disfuncional leve (4-6 puntos)	0	0	Otros	0	0	0	0	0	1	0	0	0	0	0
1431	Hombre	19	Estudio y busco trabajo	Domicilio familiar	Universidad de Granada	Con padres	Sí	Arte y Humanidades	Normofuncional (7-10 puntos)	0	0	Otros	0	0	0	0	0	1	0	0	0	0	0
1432	Mujer	20	Estudio y busco trabajo	Domicilio familiar	Universidad de Granada	Con padres	No	Ciencias Sociales y jurídicas	Normofuncional (7-10 puntos)	0	0		0	0	0	0	0	1	0	0	0	0	0
1433	Mujer	21	Solo estudio y no busco trabajo	Piso de alquiler	Universidad de Granada	Piso de alquiler	Sí	Ciencias de la Salud	Disfuncional leve (4-6 puntos)	0	0		0	1	0	0	0	0	0	0	0	1	1
1434	Mujer	25	Estudio y busco trabajo	Piso de alquiler	Universidad de Granada	Piso de alquiler	Sí	Ciencias de la Salud	Normofuncional (7-10 puntos)	0	0		0	1	0	0	0	0	0	0	1	2	1
1435	Mujer	22	Estudio y trabajo a tiempo parcial	Piso de alquiler	Universidad de Granada	Piso de alquiler	No	Ciencias de la Salud	Normofuncional (7-10 puntos)	1	0	En la calle (Botellón)	0	0	0	0	0	1	0	0	0	0	0
1436	Hombre	22	Solo estudio y no busco trabajo	Piso de alquiler	Universidad de Granada	Piso de alquiler	Sí	Arte y Humanidades	Normofuncional (7-10 puntos)	0	0	Otros	0	0	0	0	0	1	0	0	0	0	0
1437	Mujer	20	Estudio y busco trabajo	Piso de alquiler	Universidad de Granada	Piso de alquiler	Sí	Ciencias Sociales y jurídicas	Disfuncional leve (4-6 puntos)	1	0		0	0	0	0	0	1	0	0	0	0	0
1438	Mujer	29	Estudio y trabajo a tiempo parcial	Otros	Universidad de Granada	Domicilio propio / Otros	Sí	Ciencias Sociales y jurídicas	Disfuncional leve (4-6 puntos)	1	0		0	0	0	0	0	1	0	0	0	0	0
1439	Mujer	22	Estudio y busco trabajo	Piso de alquiler	Universidad de Granada	Piso de alquiler	No	Ingenierías y Arquitecturas	Disfuncional leve (4-6 puntos)	1	0	Fiestas privadas	0	1	0	0	0	0	0	0	0	1	1
1440	Mujer	18	Solo estudio y no busco trabajo	Piso de alquiler	Universidad de Granada	Piso de alquiler	Sí	Ciencias de la Salud	Normofuncional (7-10 puntos)	0	0	En la calle (Botellón)	0	0	0	0	0	0	0	0	1	1	1
1441	Mujer	19	Estudio y busco trabajo	Domicilio familiar	Universidad de Granada	Con padres	No	Ciencias	Normofuncional (7-10 puntos)	0	0		0	0	0	0	0	0	1	0	0	1	1
1442	Mujer	20	Solo estudio y no busco trabajo	Domicilio familiar	Universidad de Granada	Con padres	Sí	Ciencias Sociales y jurídicas	Normofuncional (7-10 puntos)	1	0		0	0	0	0	0	1	0	0	0	0	0
1443	Mujer	18	Solo estudio y no busco trabajo	Domicilio familiar	Universidad de Granada	Con padres	Sí	Ciencias Sociales y jurídicas	Normofuncional (7-10 puntos)	1	1	En la calle (Botellón)	0	0	0	0	0	1	0	0	0	0	0
1444	Mujer	32	Estudio y trabajo a tiempo completo	Piso de alquiler	Universidad de Vigo	Piso de alquiler	Sí	Ciencias Sociales y jurídicas	Disfuncional leve (4-6 puntos)	0	0		0	0	0	0	0	1	0	0	0	0	0
1445	Mujer	21	Solo estudio y no busco trabajo	Domicilio familiar	Universidad de Vigo	Con padres	Sí	Ciencias Sociales y jurídicas	Normofuncional (7-10 puntos)	0	0	Fiestas privadas	0	0	0	0	0	1	0	0	0	0	0
1446	Hombre	23	Solo estudio y no busco trabajo	Domicilio familiar	Universidad de Vigo	Con padres	No	Ciencias de la Salud	Normofuncional (7-10 puntos)	0	0	Bar/Restaurante	0	0	0	0	0	0	0	0	1	1	1
1447	Hombre	23	Solo estudio y no busco trabajo	Piso de alquiler	Universidad de Vigo	Piso de alquiler	Sí	Ciencias Sociales y jurídicas	Normofuncional (7-10 puntos)	1	1	Bar/Restaurante	0	0	0	0	0	0	0	0	1	1	1
1448	Mujer	22	Solo estudio y no busco trabajo	Domicilio familiar	Universidad de Vigo	Con padres	Sí	Ciencias Sociales y jurídicas	Disfuncional leve (4-6 puntos)	1	0	Bar/Restaurante	0	0	0	0	0	1	0	0	0	0	0
1449	Mujer	20	Solo estudio y no busco trabajo	Colegio Mayor / Residencia Universitaria	Universidad de Vigo	Colegio Mayor / Residencia Universitaria	No	Ciencias Sociales y jurídicas	Normofuncional (7-10 puntos)	0	1		0	0	0	0	0	1	0	0	0	0	0
1450	Mujer	26	Estudio y busco trabajo	Domicilio familiar	Universidad de Vigo	Con padres	Sí	Ciencias Sociales y jurídicas	Normofuncional (7-10 puntos)	1	0		0	0	0	0	0	0	0	0	1	1	1
1451	Hombre	23	Estudio y trabajo a tiempo parcial	Domicilio familiar	Universidad de Granada	Con padres	No	Ciencias Sociales y jurídicas	Normofuncional (7-10 puntos)	1	0		0	0	0	0	0	0	0	0	1	1	1
1452	Mujer	21	Solo estudio y no busco trabajo	Otros	Universidad de Vigo	Domicilio propio / Otros	Sí	Ciencias Sociales y jurídicas	Normofuncional (7-10 puntos)	0	0		0	0	0	0	0	1	0	0	0	0	0
1453	Hombre	19	Estudio y trabajo a tiempo parcial	Domicilio familiar	Universidad de Salamanca	Con padres	Sí	Ingenierías y Arquitecturas	Normofuncional (7-10 puntos)	1	1	Residencia Universitaria	0	0	0	0	0	0	1	0	0	1	1
1454	Mujer	18	Estudio y busco trabajo	Piso de alquiler	Universidad de Granada	Piso de alquiler	Sí	Ciencias Sociales y jurídicas	Normofuncional (7-10 puntos)	1	0	Fiestas privadas	0	0	0	0	0	0	0	0	1	1	1
1455	Hombre	19	Solo estudio y no busco trabajo	Piso de alquiler	Universidad de Salamanca	Piso de alquiler	Sí	Ingenierías y Arquitecturas	Disfuncional leve (4-6 puntos)	1	1	Bar/Restaurante	0	0	0	0	0	0	0	1	0	1	1
1456	Mujer	21	Solo estudio y no busco trabajo	Domicilio familiar	Universidad de Jaén	Con padres	No	Ciencias Sociales y jurídicas	Normofuncional (7-10 puntos)	1	0	En la calle (Botellón)	0	0	0	0	0	1	0	0	0	0	0
1457	Hombre	18	Solo estudio y no busco trabajo	Domicilio familiar	Universidad de Salamanca	Con padres	Sí	Ciencias Sociales y jurídicas	Normofuncional (7-10 puntos)	1	1	Bar/Restaurante	0	0	0	0	0	1	0	0	0	0	0
1458	Mujer	21	Estudio y trabajo a tiempo parcial	Domicilio familiar	Universidad de León	Con padres	Sí	Ciencias Sociales y jurídicas	Normofuncional (7-10 puntos)	1	0		0	0	0	0	0	1	0	0	0	0	0
1459	Mujer	18	Solo estudio y no busco trabajo	Colegio Mayor / Residencia Universitaria	Universidad de Salamanca	Colegio Mayor / Residencia Universitaria	Sí	Ciencias Sociales y jurídicas	Normofuncional (7-10 puntos)	1	0	Bar/Restaurante	0	0	0	0	0	1	0	0	0	0	0
1460	Mujer	19	Solo estudio y no busco trabajo	Colegio Mayor / Residencia Universitaria	Universidad de Salamanca	Colegio Mayor / Residencia Universitaria	Sí	Ciencias	Normofuncional (7-10 puntos)	0	0	Residencia Universitaria	0	0	0	0	0	1	0	0	0	0	0
1461	Mujer	22	Solo estudio y no busco trabajo	Piso de alquiler	Universidad de León	Piso de alquiler	Sí	Ciencias de la Salud	Normofuncional (7-10 puntos)	1	0	Fiestas privadas	0	0	0	0	0	1	0	0	0	0	0
1462	Hombre	20	Estudio y trabajo a tiempo parcial	Domicilio familiar	Universidad de Salamanca	Con padres	Sí	Ciencias Sociales y jurídicas	Disfuncional leve (4-6 puntos)	1	1		0	0	1	1	0	0	1	1	0	4	1
1463	Mujer	23	Estudio y busco trabajo	Domicilio familiar	Universidad de Salamanca	Con padres	Sí	Ciencias Sociales y jurídicas	Normofuncional (7-10 puntos)	0	0		0	0	0	0	0	1	0	0	0	0	0
1464	Mujer	23	Estudio y busco trabajo	Piso de alquiler	Universidad de Salamanca	Piso de alquiler	Sí	Ciencias Sociales y jurídicas	Disfuncional leve (4-6 puntos)	0	1	Fiestas privadas	0	0	0	0	0	0	0	1	0	1	1
1465	Mujer	19	Solo estudio y no busco trabajo	Piso de alquiler	Universidad de León	Piso de alquiler	Sí	Ciencias	Normofuncional (7-10 puntos)	1	0	Fiestas privadas	0	0	0	0	0	1	0	0	0	0	0
1466	Mujer	19	Estudio y busco trabajo	Piso de alquiler	Universidad de Jaén	Piso de alquiler	No	Ciencias	Normofuncional (7-10 puntos)	0	1	En la calle (Botellón)	0	0	0	0	0	0	0	0	1	1	1
1467	Mujer	18	Solo estudio y no busco trabajo	Domicilio familiar	Universidad de Jaén	Con padres	Sí	Ciencias Sociales y jurídicas	Disfuncional leve (4-6 puntos)	1	0	Bar/Restaurante	0	0	0	0	0	1	0	0	0	0	0
1468	Hombre	18	Solo estudio y no busco trabajo	Piso de alquiler	Universidad de Salamanca	Piso de alquiler	Sí	Ciencias	Normofuncional (7-10 puntos)	0	0	Bar/Restaurante	0	0	0	0	0	1	0	0	0	0	0
1469	Mujer	18	Solo estudio y no busco trabajo	Piso de alquiler	Universidad de Jaén	Piso de alquiler	Sí	Ciencias Sociales y jurídicas	Disfuncional grave (0-3 puntos)	0	0		0	0	1	0	0	0	1	1	0	3	1
1470	Mujer	18	Solo estudio y no busco trabajo	Colegio Mayor / Residencia Universitaria	Universidad de Salamanca	Colegio Mayor / Residencia Universitaria	No	Ciencias Sociales y jurídicas	Disfuncional grave (0-3 puntos)	0	0	Otros	0	0	0	0	0	0	0	0	1	1	1
1471	Mujer	19	Solo estudio y no busco trabajo	Piso de alquiler	Universidad de León	Piso de alquiler	Sí	Ingenierías y Arquitecturas	Normofuncional (7-10 puntos)	1	0	Bar/Restaurante	0	1	0	0	0	0	0	0	0	1	1
1472	Mujer	19	Solo estudio y no busco trabajo	Piso de alquiler	Universidad de León	Piso de alquiler	Sí	Ciencias	Normofuncional (7-10 puntos)	0	0	Bar/Restaurante	0	0	0	0	0	1	0	0	0	0	0
1473	Mujer	24	Estudio y busco trabajo	Piso de alquiler	Universidad de Salamanca	Piso de alquiler	Sí	Ciencias Sociales y jurídicas	Normofuncional (7-10 puntos)	1	0	En la calle (Botellón)	0	0	0	0	0	1	0	0	0	0	0
1474	Mujer	21	Solo estudio y no busco trabajo	Piso de alquiler	Universidad de Granada	Piso de alquiler	Sí	Ciencias de la Salud	Normofuncional (7-10 puntos)	1	0	Bar/Restaurante	0	0	0	0	0	1	0	0	0	0	0
1475	Mujer	18	Estudio y busco trabajo	Piso de alquiler	Universidad de León	Piso de alquiler	Sí	Ciencias	Disfuncional leve (4-6 puntos)	1	1	Fiestas privadas	0	0	0	0	0	1	0	0	0	0	0
1476	Hombre	18	Solo estudio y no busco trabajo	Piso de alquiler	Universidad de León	Piso de alquiler	Sí	Ingenierías y Arquitecturas	Normofuncional (7-10 puntos)	0	0		0	0	0	0	0	1	0	0	0	0	0
1477	Mujer	18	Estudio y trabajo a tiempo parcial	Colegio Mayor / Residencia Universitaria	Universidad de Granada	Colegio Mayor / Residencia Universitaria	No	Ingenierías y Arquitecturas	Normofuncional (7-10 puntos)	1	0	Bar/Restaurante	0	0	0	0	0	1	0	0	0	0	0
1478	Hombre	21	Solo estudio y no busco trabajo	Colegio Mayor / Residencia Universitaria	Universidad de Granada	Colegio Mayor / Residencia Universitaria	No	Ciencias Sociales y jurídicas	Normofuncional (7-10 puntos)	0	0	Residencia Universitaria	0	0	0	0	0	1	0	0	0	0	0
1479	Mujer	19	Solo estudio y no busco trabajo	Colegio Mayor / Residencia Universitaria	Universidad de Granada	Colegio Mayor / Residencia Universitaria	Sí	Ingenierías y Arquitecturas	Disfuncional leve (4-6 puntos)	1	0		0	0	0	0	0	1	0	0	0	0	0
1480	Hombre	22	Estudio y busco trabajo	Piso de alquiler	Universidad de León	Piso de alquiler	Sí	Ciencias Sociales y jurídicas	Normofuncional (7-10 puntos)	1	1	Bar/Restaurante	0	0	0	0	0	1	0	0	0	0	0
1481	Mujer	39	Estudio y trabajo a tiempo completo	Domicilio propio	Universidad de León	Domicilio propio / Otros	Sí	Ciencias de la Salud	Normofuncional (7-10 puntos)	0	0	Fiestas privadas	0	0	0	0	0	1	0	0	0	0	0
1482	Mujer	22	Estudio y busco trabajo	Piso de alquiler	Universidad de Jaén	Piso de alquiler	No	Ciencias Sociales y jurídicas	Normofuncional (7-10 puntos)	1	0		0	0	0	0	0	0	0	0	1	1	1
1483	Mujer	19	Solo estudio y no busco trabajo	Piso de alquiler	Universidad de León	Piso de alquiler	Sí	Ciencias	Normofuncional (7-10 puntos)	1	0	En la calle (Botellón)	0	1	0	0	0	0	0	0	1	2	1
1484	Mujer	22	Estudio y busco trabajo	Piso de alquiler	Universidad de Salamanca	Piso de alquiler	Sí	Ciencias	Normofuncional (7-10 puntos)	1	0	Bar/Restaurante	0	1	0	0	0	0	0	0	0	1	1
1485	Mujer	18	Solo estudio y no busco trabajo	Colegio Mayor / Residencia Universitaria	Universidad de León	Colegio Mayor / Residencia Universitaria	No	Ciencias	Normofuncional (7-10 puntos)	1	0	Residencia Universitaria	0	0	0	0	0	1	0	0	0	0	0
1486	Hombre	17	Estudio y trabajo a tiempo parcial	Domicilio familiar	Universidad de León	Con padres	Sí	Ciencias Sociales y jurídicas	Normofuncional (7-10 puntos)	0	0		0	0	0	0	0	0	0	1	0	1	1
1487	Hombre	20	Estudio y busco trabajo	Domicilio familiar	Universidad de León	Con padres	No	Ingenierías y Arquitecturas	Normofuncional (7-10 puntos)	1	1	Bar/Restaurante	0	0	0	0	0	1	0	0	0	0	0
1488	Mujer	20	Solo estudio y no busco trabajo	Domicilio familiar	Universidad de León	Con padres	No	Ingenierías y Arquitecturas	Normofuncional (7-10 puntos)	0	0	Bar/Restaurante	0	1	0	0	0	0	0	0	1	2	1
1489	Hombre	26	Estudio y busco trabajo	Piso de alquiler	Universidad de León	Piso de alquiler	Sí	Ingenierías y Arquitecturas	Normofuncional (7-10 puntos)	0	0	Bar/Restaurante	0	0	0	0	0	1	0	0	0	0	0
1490	Mujer	19	Solo estudio y no busco trabajo	Domicilio familiar	Universidad de León	Con padres	No	Ciencias	Normofuncional (7-10 puntos)	1	0	Otros	0	0	0	0	0	1	0	0	0	0	0
1491	Hombre	22	Estudio y busco trabajo	Domicilio familiar	Universidad de León	Con padres	Sí	Arte y Humanidades	Normofuncional (7-10 puntos)	0	0	Bar/Restaurante	0	0	0	0	0	1	0	0	0	0	0
1492	Mujer	18	Solo estudio y no busco trabajo	Piso de alquiler	Universidad de León	Piso de alquiler	Sí	Ciencias	Normofuncional (7-10 puntos)	1	1	Bar/Restaurante	0	0	0	0	0	1	0	0	0	0	0
1493	Mujer	22	Solo estudio y no busco trabajo	Domicilio familiar	Universidad de León	Con padres	Sí	Arte y Humanidades	Normofuncional (7-10 puntos)	1	1		0	0	0	0	0	1	0	0	0	0	0
1494	Mujer	27	Estudio y trabajo a tiempo completo	Piso de alquiler	Universidad de León	Piso de alquiler	No	Ciencias Sociales y jurídicas	Normofuncional (7-10 puntos)	0	0		0	0	0	0	0	1	0	0	0	0	0
1495	Hombre	21	Estudio y trabajo a tiempo parcial	Piso de alquiler	Universidad de León	Piso de alquiler	Sí	Ciencias de la Salud	Normofuncional (7-10 puntos)	1	0	Bar/Restaurante	0	0	0	0	0	0	0	1	0	1	1
1496	Mujer	18	Solo estudio y no busco trabajo	Domicilio familiar	Universidad de León	Con padres	Sí	Ciencias	Normofuncional (7-10 puntos)	1	0	Bar/Restaurante	0	0	0	0	0	1	0	0	0	0	0
1497	Hombre	19	Solo estudio y no busco trabajo	Piso de alquiler	Universidad de León	Piso de alquiler	Sí	Ciencias	Normofuncional (7-10 puntos)	0	0	Fiestas privadas	0	0	0	0	0	0	1	0	0	1	1
1498	Mujer	19	Estudio y busco trabajo	Domicilio familiar	Universidad de León	Con padres	No	Ciencias	Normofuncional (7-10 puntos)	0	0	Fiestas privadas	0	0	0	0	0	0	0	0	1	1	1
1499	Mujer	18	Solo estudio y no busco trabajo	Domicilio familiar	Universidad de León	Con padres	Sí	Ciencias Sociales y jurídicas	Normofuncional (7-10 puntos)	0	0	Fiestas privadas	0	0	0	0	0	1	0	0	0	0	0
1500	Mujer	26	Estudio y trabajo a tiempo completo	Otros	Universidad de León	Domicilio propio / Otros	Sí	Ciencias Sociales y jurídicas	Disfuncional leve (4-6 puntos)	0	0		0	0	0	0	0	1	0	0	0	0	0
1501	Mujer	18	Solo estudio y no busco trabajo	Domicilio familiar	Universidad de León	Con padres	No	Ciencias de la Salud	Disfuncional leve (4-6 puntos)	0	0		0	0	0	0	0	1	0	0	0	0	0
1502	Mujer	19	Solo estudio y no busco trabajo	Piso de alquiler	Universidad de León	Piso de alquiler	Sí	Ciencias	Normofuncional (7-10 puntos)	0	0		0	0	0	0	0	1	0	0	0	0	0
1503	Mujer	20	Solo estudio y no busco trabajo	Colegio Mayor / Residencia Universitaria	Universidad de León	Colegio Mayor / Residencia Universitaria	Sí	Ciencias Sociales y jurídicas	Normofuncional (7-10 puntos)	1	1	Residencia Universitaria	0	0	0	0	0	1	0	0	0	0	0
1504	Mujer	21	Estudio y busco trabajo	Domicilio familiar	Universidad de León	Con padres	No	Arte y Humanidades	Disfuncional leve (4-6 puntos)	1	1	Bar/Restaurante	0	0	0	0	0	1	0	0	0	0	0
1505	Hombre	23	Solo estudio y no busco trabajo	Domicilio familiar	Universidad de León	Con padres	Sí	Ciencias de la Salud	Normofuncional (7-10 puntos)	1	1	En la calle (Botellón)	0	0	0	0	0	1	0	0	0	0	0
1506	Hombre	43	Estudio y trabajo a tiempo completo	Domicilio propio	Universidad de León	Domicilio propio / Otros	Sí	Ciencias Sociales y jurídicas	Normofuncional (7-10 puntos)	0	0		0	0	0	0	0	1	0	0	0	0	0
1507	Hombre	18	Solo estudio y no busco trabajo	Domicilio familiar	Universidad de León	Con padres	No	Ciencias	Disfuncional leve (4-6 puntos)	1	1	Fiestas privadas	0	0	0	0	0	1	0	0	0	0	0
1508	Mujer	17	Solo estudio y no busco trabajo	Domicilio familiar	Universidad de León	Con padres	Sí	Ciencias	Normofuncional (7-10 puntos)	0	0		0	0	0	0	0	1	0	0	0	0	0
1509	Mujer	18	Solo estudio y no busco trabajo	Colegio Mayor / Residencia Universitaria	Universidad de Cantabria	Colegio Mayor / Residencia Universitaria	Sí	Ciencias de la Salud	Normofuncional (7-10 puntos)	1	0	Bar/Restaurante	0	0	0	0	0	1	0	0	0	0	0
1510	Mujer	21	Estudio y busco trabajo	Otros	Universidad de León	Domicilio propio / Otros	No	Ciencias Sociales y jurídicas	Disfuncional leve (4-6 puntos)	0	0	Otros	0	0	0	0	0	1	0	0	0	0	0
1511	Mujer	23	Solo estudio y no busco trabajo	Domicilio familiar	Universidad de León	Con padres	Sí	Ciencias de la Salud	Disfuncional leve (4-6 puntos)	1	0	Fiestas privadas	0	1	0	0	0	0	0	0	0	1	1
1512	Hombre	19	Solo estudio y no busco trabajo	Piso de alquiler	Universidad de León	Piso de alquiler	Sí	Ciencias de la Salud	Normofuncional (7-10 puntos)	1	1	Fiestas privadas	0	0	0	0	0	1	0	0	0	0	0
1513	Mujer	22	Estudio y busco trabajo	Piso de alquiler	Universidad de León	Piso de alquiler	Sí	Ciencias Sociales y jurídicas	Disfuncional leve (4-6 puntos)	1	1	Bar/Restaurante	0	0	0	0	0	1	0	0	0	0	0
1514	Hombre	18	Estudio y busco trabajo	Domicilio familiar	Universidad de Cantabria	Con padres	Sí	Ciencias Sociales y jurídicas	Disfuncional grave (0-3 puntos)	0	0	En la calle (Botellón)	0	0	0	0	0	0	0	1	0	1	1
1515	Mujer	22	Estudio y busco trabajo	Piso de alquiler	Universidad de León	Piso de alquiler	Sí	Ciencias Sociales y jurídicas	Normofuncional (7-10 puntos)	1	0	Fiestas privadas	0	0	0	0	0	1	0	0	0	0	0
1516	Mujer	22	Solo estudio y no busco trabajo	Colegio Mayor / Residencia Universitaria	Universidad de León	Colegio Mayor / Residencia Universitaria	Sí	Ciencias Sociales y jurídicas	Normofuncional (7-10 puntos)	1	0	Bar/Restaurante	0	0	0	0	0	1	0	0	0	0	0
1517	Mujer	21	Solo estudio y no busco trabajo	Piso de alquiler	Universidad de Cantabria	Piso de alquiler	Sí	Ciencias de la Salud	Disfuncional leve (4-6 puntos)	1	1	En la calle (Botellón)	0	0	0	0	0	1	0	0	0	0	0
1518	Hombre	19	Solo estudio y no busco trabajo	Domicilio familiar	Universidad de León	Con padres	Sí	Ciencias	Normofuncional (7-10 puntos)	0	0		0	0	0	0	0	1	0	0	0	0	0
1519	Mujer	18	Solo estudio y no busco trabajo	Piso de alquiler	Universidad de León	Piso de alquiler	Sí	Ciencias	Normofuncional (7-10 puntos)	0	0		0	1	0	0	0	0	0	0	1	2	1
1520	Hombre	19	Solo estudio y no busco trabajo	Piso de alquiler	Universidad de Huelva	Piso de alquiler	No	Ciencias Sociales y jurídicas	Disfuncional grave (0-3 puntos)	0	1	Fiestas privadas	0	0	0	0	0	1	0	0	0	0	0
1521	Mujer	17	Solo estudio y no busco trabajo	Domicilio familiar	Universidad de León	Con padres	Sí	Ciencias Sociales y jurídicas	Normofuncional (7-10 puntos)	1	0	Fiestas privadas	0	0	0	0	0	1	0	0	0	0	0
1522	Hombre	18	Solo estudio y no busco trabajo	Domicilio familiar	Universidad de León	Con padres	No	Ciencias de la Salud	Disfuncional leve (4-6 puntos)	1	0	Fiestas privadas	0	1	0	0	0	0	0	0	0	1	1
1523	Mujer	22	Estudio y trabajo a tiempo parcial	Domicilio familiar	Universidad de León	Con padres	Sí	Ciencias	Disfuncional leve (4-6 puntos)	0	0		0	0	0	0	0	1	0	0	0	0	0
1524	Hombre	17	Solo estudio y no busco trabajo	Piso de alquiler	Universidad de León	Piso de alquiler	Sí	Ingenierías y Arquitecturas	Normofuncional (7-10 puntos)	0	0	Bar/Restaurante	0	0	0	0	0	1	0	0	0	0	0
1525	Hombre	23	Estudio y busco trabajo	Piso de alquiler	Universidad de León	Piso de alquiler	Sí	Ciencias	Normofuncional (7-10 puntos)	0	0		0	0	0	0	0	0	0	0	1	1	1
1526	Hombre	22	Estudio y busco trabajo	Domicilio familiar	Universidad de León	Con padres	Sí	Ciencias Sociales y jurídicas	Normofuncional (7-10 puntos)	0	1	Bar/Restaurante	0	0	0	0	0	0	0	0	1	1	1
1527	Hombre	19	Solo estudio y no busco trabajo	Domicilio propio	Universidad de León	Domicilio propio / Otros	Sí	Ingenierías y Arquitecturas	Normofuncional (7-10 puntos)	0	1	Bar/Restaurante	0	0	0	0	0	1	0	0	0	0	0
1528	Mujer	20	Solo estudio y no busco trabajo	Piso de alquiler	Universidad de León	Piso de alquiler	Sí	Ciencias de la Salud	Normofuncional (7-10 puntos)	1	0	En la calle (Botellón)	0	0	0	0	0	1	0	0	0	0	0
1529	Mujer	27	Estudio y busco trabajo	Domicilio familiar	Universidad de León	Con padres	Sí	Ingenierías y Arquitecturas	Normofuncional (7-10 puntos)	1	0	Fiestas privadas	0	0	0	0	0	1	0	0	0	0	0
1530	Mujer	21	Estudio y busco trabajo	Piso de alquiler	Universidad de León	Piso de alquiler	No	Arte y Humanidades	Normofuncional (7-10 puntos)	0	0	Fiestas privadas	0	0	0	0	0	1	0	0	0	0	0
1531	Hombre	17	Solo estudio y no busco trabajo	Domicilio familiar	Universidad de Cantabria	Con padres	No	Ciencias de la Salud	Disfuncional leve (4-6 puntos)	0	0	Fiestas privadas	0	0	0	0	0	0	0	0	1	1	1
1532	Mujer	29	Estudio y busco trabajo	Domicilio familiar	Universidad de León	Con padres	Sí	Ciencias Sociales y jurídicas	Normofuncional (7-10 puntos)	1	0	Fiestas privadas	0	0	0	1	0	0	0	0	0	1	1
1533	Mujer	40	Estudio y trabajo a tiempo completo	Domicilio propio	Universidad de León	Domicilio propio / Otros	Sí	Ingenierías y Arquitecturas	Normofuncional (7-10 puntos)	0	0		0	0	0	0	0	1	0	0	0	0	0
1534	Mujer	33	Estudio y trabajo a tiempo completo	Piso de alquiler	Universidad de León	Piso de alquiler	Sí	Ciencias Sociales y jurídicas	Disfuncional leve (4-6 puntos)	1	0	Fiestas privadas	0	0	0	0	0	1	0	0	0	0	0
1535	Mujer	24	Estudio y trabajo a tiempo parcial	Piso de alquiler	Universidad de Cantabria	Piso de alquiler	Sí	Ciencias de la Salud	Normofuncional (7-10 puntos)	1	0	Fiestas privadas	0	0	0	0	0	1	0	0	0	0	0
1536	Mujer	18	Solo estudio y no busco trabajo	Domicilio familiar	Universidad de Cantabria	Con padres	Sí	Ciencias de la Salud	Normofuncional (7-10 puntos)	0	0		0	0	0	0	0	1	0	0	0	0	0
1537	Mujer	24	Estudio y busco trabajo	Domicilio familiar	Universidad de Cantabria	Con padres	Sí	Ingenierías y Arquitecturas	Normofuncional (7-10 puntos)	0	0		0	0	0	0	0	1	0	0	0	0	0
1538	Mujer	19	Solo estudio y no busco trabajo	Colegio Mayor / Residencia Universitaria	Universidad de Cantabria	Colegio Mayor / Residencia Universitaria	Sí	Ciencias de la Salud	Normofuncional (7-10 puntos)	1	1	Residencia Universitaria	0	0	0	0	0	1	0	0	0	0	0
1539	Mujer	19	Solo estudio y no busco trabajo	Domicilio familiar	Universidad de Cantabria	Con padres	Sí	Ciencias de la Salud	Normofuncional (7-10 puntos)	0	0	En la calle (Botellón)	0	0	0	0	0	1	0	0	0	0	0
1540	Mujer	20	Solo estudio y no busco trabajo	Domicilio familiar	Universidad de Cantabria	Con padres	Sí	Ciencias	Normofuncional (7-10 puntos)	0	0		0	0	0	0	0	0	0	0	1	1	1
1541	Mujer	18	Solo estudio y no busco trabajo	Piso de alquiler	Universidad de Cantabria	Piso de alquiler	Sí	Ingenierías y Arquitecturas	Normofuncional (7-10 puntos)	1	1	Residencia Universitaria	0	0	0	0	0	1	0	0	0	0	0
1542	Mujer	19	Solo estudio y no busco trabajo	Domicilio familiar	Universidad de Cantabria	Con padres	Sí	Ingenierías y Arquitecturas	Disfuncional grave (0-3 puntos)	1	1	Bar/Restaurante	0	0	0	0	0	1	0	0	0	0	0
1543	Hombre	18	Solo estudio y no busco trabajo	Domicilio familiar	Universidad de Cantabria	Con padres	Sí	Ingenierías y Arquitecturas	Normofuncional (7-10 puntos)	0	0	Fiestas privadas	0	0	0	0	0	1	0	0	0	0	0
1544	Hombre	18	Solo estudio y no busco trabajo	Domicilio familiar	Universidad de Cantabria	Con padres	Sí	Ingenierías y Arquitecturas	Disfuncional leve (4-6 puntos)	1	1	En la calle (Botellón)	0	0	0	0	0	1	0	0	0	0	0
1545	Mujer	21	Solo estudio y no busco trabajo	Piso de alquiler	Universidad de Cantabria	Piso de alquiler	No	Ingenierías y Arquitecturas	Normofuncional (7-10 puntos)	1	0	Bar/Restaurante	0	0	0	0	0	0	0	0	1	1	1
1546	Hombre	18	Solo estudio y no busco trabajo	Domicilio familiar	Universidad de Cantabria	Con padres	Sí	Ciencias de la Salud	Normofuncional (7-10 puntos)	1	0	Otros	0	0	0	0	0	1	0	0	0	0	0
1547	Mujer	22	Estudio y trabajo a tiempo parcial	Piso de alquiler	Universidad de Cantabria	Piso de alquiler	Sí	Ciencias Sociales y jurídicas	Disfuncional leve (4-6 puntos)	0	0		0	0	0	0	0	0	0	1	0	1	1
1548	Hombre	18	Solo estudio y no busco trabajo	Domicilio familiar	Universidad de Cantabria	Con padres	Sí	Ingenierías y Arquitecturas	Normofuncional (7-10 puntos)	0	0	Bar/Restaurante	0	0	0	0	0	1	0	0	0	0	0
1549	Mujer	24	Solo estudio y no busco trabajo	Domicilio familiar	Universidad de Cantabria	Con padres	Sí	Ciencias de la Salud	Normofuncional (7-10 puntos)	0	0		0	0	0	0	0	1	0	0	0	0	0
1550	Mujer	18	Solo estudio y no busco trabajo	Piso de alquiler	Universidad de León	Piso de alquiler	Sí	Ciencias de la Salud	Normofuncional (7-10 puntos)	1	0	Bar/Restaurante	0	0	0	0	0	1	0	0	0	0	0
1551	Mujer	24	Estudio y busco trabajo	Piso de alquiler	Universidad de Cantabria	Piso de alquiler	Sí	Ciencias Sociales y jurídicas	Normofuncional (7-10 puntos)	1	1	Fiestas privadas	0	0	0	0	0	1	0	0	0	0	0
1552	Mujer	17	Solo estudio y no busco trabajo	Domicilio familiar	Universidad de Cantabria	Con padres	Sí	Ciencias Sociales y jurídicas	Normofuncional (7-10 puntos)	1	1	Fiestas privadas	0	0	0	0	0	1	0	0	0	0	0
1553	Hombre	18	Solo estudio y no busco trabajo	Domicilio familiar	Universidad de León	Con padres	Sí	Ciencias	Normofuncional (7-10 puntos)	1	1	Fiestas privadas	0	0	0	0	0	0	0	0	1	1	1
1554	Hombre	18	Solo estudio y no busco trabajo	Domicilio familiar	Universidad de Cantabria	Con padres	No	Ingenierías y Arquitecturas	Normofuncional (7-10 puntos)	0	0		0	0	0	0	0	1	0	0	0	0	0
1555	Mujer	20	Estudio y trabajo a tiempo parcial	Domicilio familiar	Universidad de Cantabria	Con padres	Sí	Ciencias de la Salud	Normofuncional (7-10 puntos)	1	1	Otros	0	0	0	0	0	1	0	0	0	0	0
1556	Hombre	40	Estudio y trabajo a tiempo completo	Domicilio propio	Universidad de Cantabria	Domicilio propio / Otros	Sí	Ciencias Sociales y jurídicas	Normofuncional (7-10 puntos)	0	0		0	0	0	0	0	1	0	0	0	0	0
1557	Mujer	18	Solo estudio y no busco trabajo	Piso de alquiler	Universidad de Granada	Piso de alquiler	Sí	Ciencias de la Salud	Normofuncional (7-10 puntos)	1	0	Bar/Restaurante	0	0	0	0	0	1	0	0	0	0	0
1558	Hombre	18	Estudio y trabajo a tiempo parcial	Piso de alquiler	Universidad de Granada	Piso de alquiler	Sí	Ciencias Sociales y jurídicas	Normofuncional (7-10 puntos)	1	1	Bar/Restaurante	0	0	0	0	0	1	0	0	0	0	0
1559	Mujer	20	Solo estudio y no busco trabajo	Piso de alquiler	Universidad de Granada	Piso de alquiler	Sí	Arte y Humanidades	Normofuncional (7-10 puntos)	0	0	Bar/Restaurante	0	0	0	0	0	1	0	0	0	0	0
1560	Mujer	17	Solo estudio y no busco trabajo	Colegio Mayor / Residencia Universitaria	Universidad de Granada	Colegio Mayor / Residencia Universitaria	No	Ciencias de la Salud	Normofuncional (7-10 puntos)	1	0	En la calle (Botellón)	0	0	0	0	0	1	0	0	0	0	0
1561	Mujer	24	Estudio y trabajo a tiempo completo	Domicilio familiar	Universidad de Granada	Con padres	Sí	Ciencias Sociales y jurídicas	Normofuncional (7-10 puntos)	0	0	Fiestas privadas	0	0	0	0	0	1	0	0	0	0	0
1562	Mujer	21	Solo estudio y no busco trabajo	Domicilio familiar	Universidad de Granada	Con padres	Sí	Ciencias Sociales y jurídicas	Normofuncional (7-10 puntos)	1	0		0	0	0	0	0	1	0	0	0	0	0
1563	Hombre	22	Estudio y trabajo a tiempo parcial	Piso de alquiler	Universidad de Granada	Piso de alquiler	Sí	Ciencias de la Salud	Disfuncional leve (4-6 puntos)	0	1	Bar/Restaurante	0	0	0	0	0	1	0	0	0	0	0
1564	Hombre	18	Solo estudio y no busco trabajo	Domicilio familiar	Universidad de Granada	Con padres	Sí	Ciencias Sociales y jurídicas	Disfuncional leve (4-6 puntos)	1	0	Fiestas privadas	0	1	0	0	0	0	0	0	0	1	1
1565	Mujer	19	Solo estudio y no busco trabajo	Colegio Mayor / Residencia Universitaria	Universidad de Granada	Colegio Mayor / Residencia Universitaria	No	Ciencias Sociales y jurídicas	Normofuncional (7-10 puntos)	0	0		0	1	0	0	0	0	0	0	0	1	1
1566	Mujer	18	Solo estudio y no busco trabajo	Piso de alquiler	Universidad de Granada	Piso de alquiler	Sí	Ciencias Sociales y jurídicas	Normofuncional (7-10 puntos)	0	0	Fiestas privadas	0	0	0	0	0	1	0	0	0	0	0
1567	Mujer	18	Solo estudio y no busco trabajo	Domicilio familiar	Universidad de Granada	Con padres	Sí	Ciencias Sociales y jurídicas	Disfuncional leve (4-6 puntos)	0	1	En la calle (Botellón)	0	0	0	0	0	1	0	0	0	0	0
1568	Mujer	24	Solo estudio y no busco trabajo	Domicilio familiar	Universidad de Granada	Con padres	Sí	Ciencias Sociales y jurídicas	Disfuncional leve (4-6 puntos)	1	0	Fiestas privadas	0	0	0	0	0	1	0	0	0	0	0
1569	Mujer	18	Solo estudio y no busco trabajo	Colegio Mayor / Residencia Universitaria	Universidad de Granada	Colegio Mayor / Residencia Universitaria	No	Ciencias de la Salud	Normofuncional (7-10 puntos)	0	0		0	0	0	0	0	1	0	0	0	0	0
1570	Mujer	18	Estudio y busco trabajo	Domicilio familiar	Universidad de Granada	Con padres	Sí	Ciencias Sociales y jurídicas	Normofuncional (7-10 puntos)	1	0	En la calle (Botellón)	0	0	0	0	0	1	0	0	0	0	0
1571	Mujer	18	Estudio y busco trabajo	Domicilio familiar	Universidad de Granada	Con padres	Sí	Ciencias Sociales y jurídicas	Disfuncional leve (4-6 puntos)	0	0	Bar/Restaurante	0	0	0	0	0	1	0	0	0	0	0
1572	Mujer	18	Solo estudio y no busco trabajo	Piso de alquiler	Universidad de Granada	Piso de alquiler	No	Ciencias de la Salud	Normofuncional (7-10 puntos)	1	0	En la calle (Botellón)	0	0	0	0	0	1	0	0	0	0	0
1573	Mujer	23	Estudio y busco trabajo	Piso de alquiler	Universidad de Granada	Piso de alquiler	Sí	Ciencias Sociales y jurídicas	Normofuncional (7-10 puntos)	0	0	Fiestas privadas	0	0	0	0	0	1	0	0	0	0	0
1574	Hombre	20	Solo estudio y no busco trabajo	Domicilio familiar	Universidad de Granada	Con padres	No	Arte y Humanidades	Normofuncional (7-10 puntos)	0	0	Fiestas privadas	0	0	0	0	0	0	0	0	1	1	1
1575	Mujer	20	Solo estudio y no busco trabajo	Piso de alquiler	Universidad de Granada	Piso de alquiler	Sí	Ciencias Sociales y jurídicas	Normofuncional (7-10 puntos)	1	0	Bar/Restaurante	0	0	0	0	0	1	0	0	0	0	0
1576	Hombre	31	Estudio y busco trabajo	Piso de alquiler	Universidad de Granada	Piso de alquiler	Sí	Ciencias de la Salud	Disfuncional grave (0-3 puntos)	1	0	En la calle (Botellón)	0	0	1	0	0	1	0	0	0	1	1
1577	Mujer	18	Solo estudio y no busco trabajo	Piso de alquiler	Universidad de Granada	Piso de alquiler	Sí	Ciencias	Normofuncional (7-10 puntos)	1	1	Bar/Restaurante	0	0	0	0	0	0	1	0	0	1	1
1578	Hombre	20	Solo estudio y no busco trabajo	Piso de alquiler	Universidad de Granada	Piso de alquiler	Sí	Ciencias Sociales y jurídicas	Normofuncional (7-10 puntos)	1	0	Otros	0	1	0	0	0	0	0	0	0	1	1
1579	Mujer	22	Solo estudio y no busco trabajo	Domicilio familiar	Universidad de Granada	Con padres	Sí	Ingenierías y Arquitecturas	Normofuncional (7-10 puntos)	0	0		0	0	0	0	0	1	0	0	0	0	0
1580	Hombre	26	Estudio y busco trabajo	Domicilio familiar	Universidad de Granada	Con padres	Sí	Ciencias Sociales y jurídicas	Normofuncional (7-10 puntos)	1	0	Otros	0	0	0	0	0	1	0	0	0	0	0
1581	Mujer	21	Solo estudio y no busco trabajo	Domicilio familiar	Universidad de Granada	Con padres	Sí	Ciencias Sociales y jurídicas	Normofuncional (7-10 puntos)	0	0		0	0	0	0	0	1	0	0	0	0	0
1582	Mujer	18	Solo estudio y no busco trabajo	Domicilio familiar	Universidad de Granada	Con padres	Sí	Ciencias	Normofuncional (7-10 puntos)	1	0	Bar/Restaurante	0	0	0	0	0	1	0	0	0	0	0
1583	Mujer	19	Estudio y busco trabajo	Piso de alquiler	Universidad de Granada	Piso de alquiler	Sí	Ingenierías y Arquitecturas	Normofuncional (7-10 puntos)	1	1	Bar/Restaurante	0	0	0	0	0	1	0	0	0	0	0
1584	Hombre	18	Solo estudio y no busco trabajo	Piso de alquiler	Universidad de Granada	Piso de alquiler	Sí	Ciencias de la Salud	Disfuncional leve (4-6 puntos)	0	0	En la calle (Botellón)	0	0	0	0	0	1	0	0	0	0	0
1585	Mujer	17	Solo estudio y no busco trabajo	Domicilio familiar	Universidad de Granada	Con padres	No	Ciencias Sociales y jurídicas	Normofuncional (7-10 puntos)	0	0	Fiestas privadas	0	0	0	0	0	1	0	0	0	0	0
1586	Mujer	18	Solo estudio y no busco trabajo	Colegio Mayor / Residencia Universitaria	Universidad de Granada	Colegio Mayor / Residencia Universitaria	Sí	Arte y Humanidades	Normofuncional (7-10 puntos)	0	0		0	0	0	0	0	0	0	1	0	1	1
1587	Mujer	21	Solo estudio y no busco trabajo	Domicilio familiar	Universidad de Granada	Con padres	Sí	Ciencias Sociales y jurídicas	Normofuncional (7-10 puntos)	0	0	Bar/Restaurante	0	0	0	0	0	1	0	0	0	0	0
1588	Mujer	21	Estudio y busco trabajo	Domicilio familiar	Universidad de Granada	Con padres	Sí	Ciencias Sociales y jurídicas	Normofuncional (7-10 puntos)	0	0		0	0	0	0	0	0	1	0	1	2	1
1589	Hombre	19	Estudio y busco trabajo	Piso de alquiler	Universidad de Granada	Piso de alquiler	Sí	Ciencias de la Salud	Disfuncional leve (4-6 puntos)	0	0		0	0	0	0	0	1	0	0	0	0	0
1590	Mujer	17	Estudio y busco trabajo	Piso de alquiler	Universidad de Granada	Piso de alquiler	Sí	Ciencias Sociales y jurídicas	Disfuncional leve (4-6 puntos)	1	0	Fiestas privadas	0	1	0	0	0	0	0	0	0	1	1
1591	Mujer	18	Solo estudio y no busco trabajo	Domicilio familiar	Universidad de Granada	Con padres	Sí	Ciencias de la Salud	Normofuncional (7-10 puntos)	0	0		0	0	0	0	0	1	0	0	0	0	0
1592	Mujer	24	Estudio y busco trabajo	Domicilio familiar	Universidad de Granada	Con padres	Sí	Ciencias Sociales y jurídicas	Normofuncional (7-10 puntos)	1	0		0	0	0	0	0	1	0	0	0	0	0
1593	Mujer	18	Solo estudio y no busco trabajo	Piso de alquiler	Universidad de Granada	Piso de alquiler	No	Ciencias de la Salud	Disfuncional leve (4-6 puntos)	0	0		0	0	0	0	0	1	0	0	0	0	0
1594	Mujer	18	Solo estudio y no busco trabajo	Colegio Mayor / Residencia Universitaria	Universidad de Granada	Colegio Mayor / Residencia Universitaria	Sí	Ciencias Sociales y jurídicas	Normofuncional (7-10 puntos)	0	0	Bar/Restaurante	0	0	0	0	0	1	0	0	0	0	0
1595	Hombre	35	Estudio y trabajo a tiempo completo	Domicilio propio	Universidad de Granada	Domicilio propio / Otros	Sí	Ciencias Sociales y jurídicas	Normofuncional (7-10 puntos)	0	0		0	0	0	0	0	0	0	0	1	1	1
1596	Mujer	21	Estudio y busco trabajo	Piso de alquiler	Universidad de Granada	Piso de alquiler	Sí	Ciencias Sociales y jurídicas	Disfuncional leve (4-6 puntos)	1	0	Fiestas privadas	0	0	0	0	0	1	0	0	0	0	0
1597	Mujer	18	Solo estudio y no busco trabajo	Colegio Mayor / Residencia Universitaria	Universidad de Granada	Colegio Mayor / Residencia Universitaria	No	Ingenierías y Arquitecturas	Normofuncional (7-10 puntos)	1	0	Bar/Restaurante	0	0	0	0	0	1	0	0	0	0	0
1598	Mujer	20	Solo estudio y no busco trabajo	Domicilio familiar	Universidad de Granada	Con padres	No	Ciencias Sociales y jurídicas	Normofuncional (7-10 puntos)	0	0		0	0	0	0	0	1	0	0	0	0	0
1599	Hombre	19	Solo estudio y no busco trabajo	Piso de alquiler	Universidad de Granada	Piso de alquiler	Sí	Ciencias Sociales y jurídicas	Disfuncional grave (0-3 puntos)	0	0		0	0	0	0	0	1	0	0	0	0	0
1600	Mujer	18	Solo estudio y no busco trabajo	Colegio Mayor / Residencia Universitaria	Universidad de Granada	Colegio Mayor / Residencia Universitaria	Sí	Ciencias	Normofuncional (7-10 puntos)	0	0	Fiestas privadas	0	0	0	0	0	1	0	0	0	0	0
1601	Hombre	27	Estudio y busco trabajo	Piso de alquiler	Universidad de Granada	Piso de alquiler	Sí	Ciencias Sociales y jurídicas	Disfuncional grave (0-3 puntos)	1	1	Fiestas privadas	0	0	0	0	0	1	0	0	0	0	0
1602	Hombre	18	Solo estudio y no busco trabajo	Colegio Mayor / Residencia Universitaria	Universidad de Granada	Colegio Mayor / Residencia Universitaria	Sí	Arte y Humanidades	Normofuncional (7-10 puntos)	0	0		0	0	0	0	0	1	0	0	0	0	0
1603	Mujer	17	Solo estudio y no busco trabajo	Piso de alquiler	Universidad de Granada	Piso de alquiler	Sí	Ciencias Sociales y jurídicas	Normofuncional (7-10 puntos)	1	0		0	0	0	0	0	1	0	0	0	0	0
1604	Hombre	18	Solo estudio y no busco trabajo	Colegio Mayor / Residencia Universitaria	Universidad de Granada	Colegio Mayor / Residencia Universitaria	Sí	Ingenierías y Arquitecturas	Normofuncional (7-10 puntos)	1	1	Bar/Restaurante	0	0	0	0	0	1	0	0	0	0	0
1605	Hombre	18	Estudio y trabajo a tiempo parcial	Domicilio familiar	Universidad de Granada	Con padres	Sí	Arte y Humanidades	Disfuncional leve (4-6 puntos)	1	0	En la calle (Botellón)	0	0	0	0	0	0	0	1	0	1	1
1606	Mujer	18	Solo estudio y no busco trabajo	Piso de alquiler	Universidad de Granada	Piso de alquiler	Sí	Ciencias de la Salud	Normofuncional (7-10 puntos)	1	0	Bar/Restaurante	0	0	0	0	0	1	0	0	0	0	0
1607	Mujer	18	Solo estudio y no busco trabajo	Piso de alquiler	Universidad de Granada	Piso de alquiler	Sí	Ciencias Sociales y jurídicas	Normofuncional (7-10 puntos)	1	1	En la calle (Botellón)	0	0	0	0	0	0	0	0	1	1	1
1608	Mujer	19	Solo estudio y no busco trabajo	Domicilio familiar	Universidad de Granada	Con padres	No	Ciencias Sociales y jurídicas	Normofuncional (7-10 puntos)	0	0		0	0	0	0	0	1	0	0	0	0	0
1609	Mujer	18	Solo estudio y no busco trabajo	Piso de alquiler	Universidad de Granada	Piso de alquiler	No	Ciencias de la Salud	Normofuncional (7-10 puntos)	0	0	Bar/Restaurante	0	0	0	0	0	1	0	0	0	0	0
1610	Hombre	22	Estudio y busco trabajo	Piso de alquiler	Universidad de Granada	Piso de alquiler	Sí	Ciencias Sociales y jurídicas	Disfuncional leve (4-6 puntos)	1	1	Bar/Restaurante	0	0	0	0	0	1	0	0	0	0	0
1611	Mujer	17	Solo estudio y no busco trabajo	Colegio Mayor / Residencia Universitaria	Universidad de Granada	Colegio Mayor / Residencia Universitaria	Sí	Ciencias Sociales y jurídicas	Normofuncional (7-10 puntos)	0	0		0	0	0	0	0	1	0	0	0	0	0
1612	Mujer	17	Solo estudio y no busco trabajo	Piso de alquiler	Universidad de Granada	Piso de alquiler	Sí	Ciencias Sociales y jurídicas	Normofuncional (7-10 puntos)	0	0	En la calle (Botellón)	0	0	0	0	0	1	0	0	0	0	0
1613	Mujer	20	Solo estudio y no busco trabajo	Domicilio familiar	Universidad de Granada	Con padres	No	Ciencias de la Salud	Normofuncional (7-10 puntos)	0	0	Fiestas privadas	0	0	0	0	0	1	0	0	0	0	0
1614	Mujer	23	Estudio y busco trabajo	Piso de alquiler	Universidad de Granada	Piso de alquiler	Sí	Arte y Humanidades	Normofuncional (7-10 puntos)	1	0	Fiestas privadas	0	0	0	0	0	1	0	0	0	0	0
1615	Mujer	18	Solo estudio y no busco trabajo	Colegio Mayor / Residencia Universitaria	Universidad de Granada	Colegio Mayor / Residencia Universitaria	Sí	Ciencias de la Salud	Normofuncional (7-10 puntos)	0	0		0	0	0	0	0	1	0	0	0	0	0
1616	Mujer	23	Solo estudio y no busco trabajo	Domicilio familiar	Universidad de Granada	Con padres	Sí	Ciencias Sociales y jurídicas	Disfuncional leve (4-6 puntos)	0	0	En la calle (Botellón)	0	0	0	0	0	0	1	0	1	2	1
1617	Mujer	18	Estudio y busco trabajo	Piso de alquiler	Universidad de Granada	Piso de alquiler	Sí	Ciencias Sociales y jurídicas	Normofuncional (7-10 puntos)	0	0		0	0	0	0	0	1	0	0	0	0	0
1618	Mujer	18	Solo estudio y no busco trabajo	Piso de alquiler	Universidad de Granada	Piso de alquiler	Sí	Ciencias Sociales y jurídicas	Normofuncional (7-10 puntos)	0	0		0	0	0	0	0	1	0	0	0	0	0
1619	Mujer	18	Solo estudio y no busco trabajo	Piso de alquiler	Universidad de Granada	Piso de alquiler	Sí	Ciencias Sociales y jurídicas	Normofuncional (7-10 puntos)	0	0		0	0	0	0	0	1	0	0	0	0	0
1620	Mujer	19	Estudio y busco trabajo	Domicilio familiar	Universidad de Granada	Con padres	No	Ciencias Sociales y jurídicas	Normofuncional (7-10 puntos)	1	1	Fiestas privadas	0	0	0	0	0	1	0	0	0	0	0
1621	Mujer	21	Solo estudio y no busco trabajo	Piso de alquiler	Universidad de Granada	Piso de alquiler	Sí	Ciencias de la Salud	Disfuncional grave (0-3 puntos)	0	0	Fiestas privadas	0	0	0	0	0	1	0	0	0	0	0
1622	Hombre	20	Estudio y busco trabajo	Piso de alquiler	Universidad de Granada	Piso de alquiler	Sí	Ciencias	Normofuncional (7-10 puntos)	1	0	En la calle (Botellón)	0	0	0	0	0	1	0	0	0	0	0
1623	Mujer	20	Solo estudio y no busco trabajo	Domicilio familiar	Universidad de Granada	Con padres	No	Ciencias	Normofuncional (7-10 puntos)	0	0		0	0	0	0	0	1	0	0	0	0	0
1624	Hombre	30	Estudio y trabajo a tiempo completo	Otros	Universidad de Granada	Domicilio propio / Otros	No	Ciencias Sociales y jurídicas	Disfuncional leve (4-6 puntos)	1	0		0	0	0	0	0	1	0	0	0	0	0
1625	Mujer	24	Estudio y busco trabajo	Domicilio familiar	Universidad de Granada	Con padres	Sí	Arte y Humanidades	Normofuncional (7-10 puntos)	0	0	Fiestas privadas	0	0	0	0	0	0	0	0	1	1	1
1626	Mujer	19	Estudio y busco trabajo	Domicilio familiar	Universidad de Granada	Con padres	Sí	Ciencias Sociales y jurídicas	Disfuncional leve (4-6 puntos)	1	0		0	0	0	0	0	0	0	1	0	1	1
1627	Mujer	18	Solo estudio y no busco trabajo	Domicilio familiar	Universidad de Granada	Con padres	Sí	Ciencias Sociales y jurídicas	Normofuncional (7-10 puntos)	0	0	Fiestas privadas	0	0	0	0	0	1	0	0	0	0	0
1628	Hombre	18	Solo estudio y no busco trabajo	Piso de alquiler	Universidad de Granada	Piso de alquiler	Sí	Arte y Humanidades	Disfuncional leve (4-6 puntos)	1	0	Fiestas privadas	0	0	0	0	0	1	0	0	0	0	0
1629	Mujer	19	Solo estudio y no busco trabajo	Domicilio familiar	Universidad de Granada	Con padres	Sí	Ciencias Sociales y jurídicas	Normofuncional (7-10 puntos)	0	0	En la calle (Botellón)	0	0	0	0	0	1	0	0	0	0	0
1630	Mujer	19	Solo estudio y no busco trabajo	Piso de alquiler	Universidad de Granada	Piso de alquiler	Sí	Ciencias	Normofuncional (7-10 puntos)	0	1		0	0	0	0	0	1	0	0	0	0	0
1631	Mujer	19	Estudio y busco trabajo	Piso de alquiler	Universidad de Granada	Piso de alquiler	No	Arte y Humanidades	Disfuncional leve (4-6 puntos)	0	0		0	0	0	0	0	1	0	0	0	0	0
1632	Mujer	17	Solo estudio y no busco trabajo	Piso de alquiler	Universidad de Granada	Piso de alquiler	Sí	Arte y Humanidades	Normofuncional (7-10 puntos)	0	0	Fiestas privadas	0	0	0	0	0	1	0	0	0	0	0
1633	Hombre	18	Solo estudio y no busco trabajo	Piso de alquiler	Universidad de Granada	Piso de alquiler	Sí	Ciencias Sociales y jurídicas	Normofuncional (7-10 puntos)	0	0	Bar/Restaurante	0	0	0	0	0	1	0	0	0	0	0
1634	Mujer	18	Estudio y busco trabajo	Colegio Mayor / Residencia Universitaria	Universidad de Granada	Colegio Mayor / Residencia Universitaria	Sí	Arte y Humanidades	Normofuncional (7-10 puntos)	1	0	Bar/Restaurante	0	1	0	0	0	0	0	0	0	1	1
1635	Hombre	44	Solo estudio y no busco trabajo	Domicilio propio	Universidad de Granada	Domicilio propio / Otros	Sí	Ciencias Sociales y jurídicas	Normofuncional (7-10 puntos)	0	0	Otros	0	0	0	0	0	1	0	0	0	0	0
1636	Hombre	18	Estudio y busco trabajo	Colegio Mayor / Residencia Universitaria	Universidad de Granada	Colegio Mayor / Residencia Universitaria	Sí	Ciencias de la Salud	Normofuncional (7-10 puntos)	0	0	Fiestas privadas	0	1	0	0	0	0	0	0	0	1	1
1637	Mujer	18	Solo estudio y no busco trabajo	Domicilio familiar	Universidad de Granada	Con padres	Sí	Ciencias de la Salud	Normofuncional (7-10 puntos)	0	0	Bar/Restaurante	0	1	0	0	0	0	0	0	0	1	1
1638	Hombre	17	Solo estudio y no busco trabajo	Domicilio familiar	Universidad de Granada	Con padres	Sí	Ciencias Sociales y jurídicas	Normofuncional (7-10 puntos)	1	1	Fiestas privadas	0	0	0	0	0	1	0	0	0	0	0
1639	Hombre	18	Solo estudio y no busco trabajo	Domicilio familiar	Universidad de Granada	Con padres	Sí	Ingenierías y Arquitecturas	Normofuncional (7-10 puntos)	1	1	Bar/Restaurante	0	0	0	0	0	0	1	0	1	2	1
1640	Hombre	22	Estudio y trabajo a tiempo parcial	Piso de alquiler	Universidad de Granada	Piso de alquiler	No	Ciencias Sociales y jurídicas	Disfuncional leve (4-6 puntos)	1	0		0	0	0	0	0	1	0	0	0	0	0
1641	Mujer	18	Estudio y busco trabajo	Piso de alquiler	Universidad de Granada	Piso de alquiler	Sí	Arte y Humanidades	Normofuncional (7-10 puntos)	1	1	Fiestas privadas	0	0	0	0	0	1	0	0	0	0	0
1642	Mujer	22	Estudio y busco trabajo	Domicilio familiar	Universidad de Granada	Con padres	Sí	Arte y Humanidades	Normofuncional (7-10 puntos)	0	0		0	0	0	0	0	1	0	0	0	0	0
1643	Hombre	18	Solo estudio y no busco trabajo	Colegio Mayor / Residencia Universitaria	Universidad de Vigo	Colegio Mayor / Residencia Universitaria	Sí	Ingenierías y Arquitecturas	Normofuncional (7-10 puntos)	0	0	Fiestas privadas	0	0	0	0	0	1	0	0	0	0	0
1644	Mujer	21	Solo estudio y no busco trabajo	Domicilio familiar	Universidad de Granada	Con padres	Sí	Ciencias de la Salud	Normofuncional (7-10 puntos)	0	0		0	1	0	0	0	0	0	0	0	1	1
1645	Mujer	17	Estudio y busco trabajo	Piso de alquiler	Universidad de Vigo	Piso de alquiler	Sí	Arte y Humanidades	Normofuncional (7-10 puntos)	1	0	Bar/Restaurante	0	0	0	0	0	0	0	0	1	1	1
1646	Mujer	18	Solo estudio y no busco trabajo	Colegio Mayor / Residencia Universitaria	Universidad de Granada	Colegio Mayor / Residencia Universitaria	Sí	Ciencias Sociales y jurídicas	Normofuncional (7-10 puntos)	1	0	Fiestas privadas	0	0	0	0	0	1	0	0	0	0	0
1647	Hombre	18	Solo estudio y no busco trabajo	Piso de alquiler	Universidad de Granada	Piso de alquiler	Sí	Arte y Humanidades	Normofuncional (7-10 puntos)	0	0	En la calle (Botellón)	0	0	0	0	0	0	0	1	0	1	1
1648	Mujer	18	Estudio y trabajo a tiempo completo	Otros	Universidad de Vigo	Domicilio propio / Otros	No	Ingenierías y Arquitecturas	Disfuncional leve (4-6 puntos)	1	0	Fiestas privadas	0	0	0	0	0	0	0	0	1	1	1
1649	Mujer	20	Estudio y busco trabajo	Domicilio familiar	Universidad de Granada	Con padres	Sí	Ciencias Sociales y jurídicas	Normofuncional (7-10 puntos)	1	0	Otros	0	0	0	0	0	1	0	0	0	0	0
1650	Hombre	26	Estudio y trabajo a tiempo completo	Piso de alquiler	Universidad de Granada	Piso de alquiler	No	Arte y Humanidades	Disfuncional grave (0-3 puntos)	0	0		0	1	0	0	0	0	1	0	0	2	1
1651	Mujer	18	Solo estudio y no busco trabajo	Piso de alquiler	Universidad de Vigo	Piso de alquiler	Sí	Arte y Humanidades	Disfuncional leve (4-6 puntos)	1	1	Bar/Restaurante	0	0	0	0	0	0	0	1	0	1	1
1652	Mujer	18	Solo estudio y no busco trabajo	Domicilio familiar	Universidad de Vigo	Con padres	Sí	Ciencias Sociales y jurídicas	Normofuncional (7-10 puntos)	0	0	Bar/Restaurante	0	0	0	0	0	1	0	0	0	0	0
1653	Mujer	21	Estudio y busco trabajo	Domicilio familiar	Universidad de Granada	Con padres	Sí	Ciencias Sociales y jurídicas	Normofuncional (7-10 puntos)	0	0	En la calle (Botellón)	0	0	0	0	0	1	0	0	0	0	0
1654	Mujer	18	Estudio y busco trabajo	Piso de alquiler	Universidad de Granada	Piso de alquiler	No	Ciencias de la Salud	Normofuncional (7-10 puntos)	1	0	Fiestas privadas	0	0	0	0	0	1	0	0	0	0	0
1655	Mujer	18	Solo estudio y no busco trabajo	Piso de alquiler	Universidad de Granada	Piso de alquiler	Sí	Arte y Humanidades	Normofuncional (7-10 puntos)	0	0	Fiestas privadas	0	1	0	0	0	0	0	1	1	3	1
1656	Hombre	28	Estudio y trabajo a tiempo completo	Piso de alquiler	Universidad de Granada	Piso de alquiler	Sí	Ciencias Sociales y jurídicas	Normofuncional (7-10 puntos)	1	1	Fiestas privadas	0	0	0	0	0	1	0	0	0	0	0
1657	Mujer	18	Solo estudio y no busco trabajo	Domicilio familiar	Universidad de Granada	Con padres	Sí	Ciencias de la Salud	Disfuncional leve (4-6 puntos)	0	0		0	0	0	0	0	1	0	0	0	0	0
1658	Mujer	25	Estudio y busco trabajo	Domicilio familiar	Universidad de Vigo	Con padres	Sí	Ciencias Sociales y jurídicas	Normofuncional (7-10 puntos)	1	0	Bar/Restaurante	0	0	0	0	0	1	0	0	0	0	0
1659	Mujer	20	Solo estudio y no busco trabajo	Domicilio familiar	Universidad de Vigo	Con padres	No	Arte y Humanidades	Normofuncional (7-10 puntos)	0	0		0	0	0	0	0	0	0	0	1	1	1
1660	Hombre	31	Estudio y trabajo a tiempo completo	Domicilio familiar	Universidad de Vigo	Con padres	Sí	Ingenierías y Arquitecturas	Normofuncional (7-10 puntos)	0	0		0	0	0	0	0	0	0	1	0	1	1
1661	Mujer	19	Solo estudio y no busco trabajo	Piso de alquiler	Universidad de Vigo	Piso de alquiler	Sí	Ciencias Sociales y jurídicas	Disfuncional leve (4-6 puntos)	1	1		0	0	0	0	0	1	0	0	0	0	0
1662	Hombre	18	Solo estudio y no busco trabajo	Colegio Mayor / Residencia Universitaria	Universidad de Granada	Colegio Mayor / Residencia Universitaria	Sí	Arte y Humanidades	Disfuncional leve (4-6 puntos)	0	0	Residencia Universitaria	0	0	0	0	0	1	0	0	0	0	0
1663	Hombre	19	Estudio y busco trabajo	Piso de alquiler	Universidad de Granada	Piso de alquiler	Sí	Ingenierías y Arquitecturas	Disfuncional grave (0-3 puntos)	1	1	Fiestas privadas	0	0	0	0	0	1	0	0	0	0	0
1664	Hombre	26	Estudio y busco trabajo	Piso de alquiler	Universidad de Granada	Piso de alquiler	Sí	Ciencias Sociales y jurídicas	Disfuncional leve (4-6 puntos)	1	0	Fiestas privadas	0	0	0	0	0	1	0	0	0	0	0
1665	Hombre	17	Solo estudio y no busco trabajo	Domicilio familiar	Universidad de Vigo	Con padres	Sí	Ingenierías y Arquitecturas	Normofuncional (7-10 puntos)	1	0	Fiestas privadas	0	0	0	0	0	1	0	0	0	0	0
1666	Mujer	46	Estudio y trabajo a tiempo parcial	Domicilio familiar	Universidad de Vigo	Con padres	Sí	Ciencias Sociales y jurídicas	Disfuncional leve (4-6 puntos)	0	0	Fiestas privadas	0	0	0	0	0	1	0	0	0	0	0
1667	Mujer	19	Solo estudio y no busco trabajo	Domicilio familiar	Universidad de Cantabria	Con padres	Sí	Ciencias Sociales y jurídicas	Normofuncional (7-10 puntos)	1	0	Bar/Restaurante	0	0	0	0	0	1	0	0	0	0	0
1668	Mujer	18	Solo estudio y no busco trabajo	Piso de alquiler	Universidad de Granada	Piso de alquiler	Sí	Ciencias Sociales y jurídicas	Disfuncional grave (0-3 puntos)	0	0		0	0	0	0	0	1	0	0	0	0	0
1669	Hombre	18	Solo estudio y no busco trabajo	Domicilio familiar	Universidad de Vigo	Con padres	Sí	Ingenierías y Arquitecturas	Disfuncional leve (4-6 puntos)	0	0		0	0	0	0	0	1	0	0	0	0	0
1670	Hombre	18	Solo estudio y no busco trabajo	Domicilio familiar	Universidad de Vigo	Con padres	Sí	Arte y Humanidades	Normofuncional (7-10 puntos)	0	0		0	1	0	0	0	0	0	0	0	1	1
1671	Mujer	20	Estudio y busco trabajo	Piso de alquiler	Universidad de Granada	Piso de alquiler	No	Ciencias Sociales y jurídicas	Disfuncional leve (4-6 puntos)	1	0	Fiestas privadas	0	0	0	0	0	1	0	0	0	0	0
1672	Mujer	18	Solo estudio y no busco trabajo	Domicilio familiar	Universidad de Vigo	Con padres	No	Ciencias de la Salud	Disfuncional leve (4-6 puntos)	1	1	Bar/Restaurante	0	0	0	0	0	0	0	0	1	1	1
1673	Mujer	18	Solo estudio y no busco trabajo	Domicilio familiar	Universidad de Vigo	Con padres	Sí	Ciencias Sociales y jurídicas	Normofuncional (7-10 puntos)	1	0		0	0	0	0	0	1	0	0	0	0	0
1674	Hombre	18	Solo estudio y no busco trabajo	Piso de alquiler	Universidad de Granada	Piso de alquiler	No	Ingenierías y Arquitecturas	Disfuncional leve (4-6 puntos)	1	0	Bar/Restaurante	0	0	0	0	0	1	0	0	0	0	0
1675	Hombre	20	Solo estudio y no busco trabajo	Domicilio familiar	Universidad de Vigo	Con padres	No	Ciencias de la Salud	Normofuncional (7-10 puntos)	0	0	Bar/Restaurante	0	0	0	0	0	1	0	0	0	0	0
1676	Mujer	18	Solo estudio y no busco trabajo	Piso de alquiler	Universidad de Granada	Piso de alquiler	Sí	Ciencias Sociales y jurídicas	Normofuncional (7-10 puntos)	0	0	En la calle (Botellón)	0	0	0	0	0	1	0	0	0	0	0
1677	Mujer	35	Estudio y trabajo a tiempo completo	Piso de alquiler	Universidad de Vigo	Piso de alquiler	Sí	Ciencias de la Salud	Normofuncional (7-10 puntos)	0	0		0	1	0	0	0	0	0	0	0	1	1
1678	Mujer	18	Solo estudio y no busco trabajo	Domicilio familiar	Universidad de Granada	Con padres	Sí	Ciencias Sociales y jurídicas	Normofuncional (7-10 puntos)	1	0		0	0	0	0	0	1	0	0	0	0	0
1679	Mujer	18	Solo estudio y no busco trabajo	Piso de alquiler	Universidad de Granada	Piso de alquiler	Sí	Ciencias Sociales y jurídicas	Disfuncional leve (4-6 puntos)	1	1	Bar/Restaurante	0	0	0	0	0	1	0	0	0	0	0
1680	Mujer	17	Solo estudio y no busco trabajo	Domicilio familiar	Universidad de Vigo	Con padres	Sí	Ciencias Sociales y jurídicas	Normofuncional (7-10 puntos)	0	0		0	0	0	0	0	1	0	0	0	0	0
1681	Mujer	21	Estudio y busco trabajo	Domicilio familiar	Universidad de Vigo	Con padres	No	Ciencias de la Salud	Normofuncional (7-10 puntos)	0	0		0	0	0	0	0	1	0	0	0	0	0
1682	Mujer	19	Solo estudio y no busco trabajo	Domicilio familiar	Universidad de Vigo	Con padres	Sí	Ciencias Sociales y jurídicas	Disfuncional leve (4-6 puntos)	0	0	Otros	0	0	0	0	0	0	0	1	0	1	1
1683	Mujer	18	Solo estudio y no busco trabajo	Domicilio familiar	Universidad de Vigo	Con padres	No	Ciencias de la Salud	Normofuncional (7-10 puntos)	1	0	En la calle (Botellón)	0	0	0	0	0	1	0	0	0	0	0
1684	Hombre	18	Solo estudio y no busco trabajo	Domicilio familiar	Universidad de Granada	Con padres	Sí	Ciencias Sociales y jurídicas	Disfuncional grave (0-3 puntos)	0	0	Otros	0	0	0	0	0	1	0	0	0	0	0
1685	Mujer	20	Solo estudio y no busco trabajo	Domicilio familiar	Universidad de Vigo	Con padres	Sí	Ciencias Sociales y jurídicas	Normofuncional (7-10 puntos)	0	0	Fiestas privadas	0	0	0	0	0	1	0	0	0	0	0
1686	Mujer	18	Estudio y busco trabajo	Domicilio familiar	Universidad de Vigo	Con padres	No	Ciencias Sociales y jurídicas	Disfuncional leve (4-6 puntos)	0	0	Otros	0	0	0	0	0	1	0	0	0	0	0
1687	Hombre	21	Estudio y busco trabajo	Domicilio familiar	Universidad de Granada	Con padres	Sí	Ciencias Sociales y jurídicas	Normofuncional (7-10 puntos)	0	0	Bar/Restaurante	0	0	0	0	0	1	0	0	0	0	0
1688	Mujer	19	Solo estudio y no busco trabajo	Piso de alquiler	Universidad de Vigo	Piso de alquiler	Sí	Ciencias Sociales y jurídicas	Disfuncional leve (4-6 puntos)	0	0	Otros	0	0	0	0	0	1	0	0	0	0	0
1689	Mujer	21	Solo estudio y no busco trabajo	Domicilio familiar	Universidad de Granada	Con padres	Sí	Ciencias	Normofuncional (7-10 puntos)	0	0		0	0	0	0	0	1	0	0	0	0	0
1690	Hombre	18	Solo estudio y no busco trabajo	Piso de alquiler	Universidad de Vigo	Piso de alquiler	Sí	Ingenierías y Arquitecturas	Normofuncional (7-10 puntos)	0	0	Otros	0	0	0	0	0	1	0	0	0	0	0
1691	Mujer	18	Solo estudio y no busco trabajo	Piso de alquiler	Universidad de Vigo	Piso de alquiler	No	Ciencias	Normofuncional (7-10 puntos)	1	1	En la calle (Botellón)	0	0	0	0	0	1	0	0	0	0	0
1692	Hombre	18	Solo estudio y no busco trabajo	Domicilio familiar	Universidad de Vigo	Con padres	Sí	Ciencias Sociales y jurídicas	Normofuncional (7-10 puntos)	1	0		0	0	0	0	0	1	0	0	0	0	0
1693	Mujer	18	Solo estudio y no busco trabajo	Piso de alquiler	Universidad de Vigo	Piso de alquiler	No	Arte y Humanidades	Disfuncional leve (4-6 puntos)	0	0	En la calle (Botellón)	0	0	0	0	0	1	0	0	0	0	0
1694	Mujer	37	Estudio y trabajo a tiempo parcial	Piso de alquiler	Universidad de Granada	Piso de alquiler	Sí	Ciencias Sociales y jurídicas	Normofuncional (7-10 puntos)	0	0	Otros	0	0	0	0	0	0	1	0	1	2	1
1695	Mujer	22	Estudio y busco trabajo	Piso de alquiler	Universidad de Granada	Piso de alquiler	No	Ciencias Sociales y jurídicas	Disfuncional leve (4-6 puntos)	0	0	Bar/Restaurante	0	0	0	0	0	1	0	0	0	0	0
1696	Mujer	18	Solo estudio y no busco trabajo	Domicilio familiar	Universidad de Vigo	Con padres	Sí	Ciencias de la Salud	Normofuncional (7-10 puntos)	0	0		0	0	0	0	0	1	0	0	0	0	0
1697	Mujer	19	Estudio y busco trabajo	Piso de alquiler	Universidad de Granada	Piso de alquiler	Sí	Ciencias Sociales y jurídicas	Normofuncional (7-10 puntos)	1	0	En la calle (Botellón)	0	0	0	0	0	1	0	0	0	0	0
1698	Mujer	18	Solo estudio y no busco trabajo	Piso de alquiler	Universidad de Vigo	Piso de alquiler	No	Ciencias	Disfuncional grave (0-3 puntos)	1	0		0	1	0	0	0	0	0	0	1	2	1
1699	Mujer	19	Solo estudio y no busco trabajo	Colegio Mayor / Residencia Universitaria	Universidad de Vigo	Colegio Mayor / Residencia Universitaria	Sí	Ciencias Sociales y jurídicas	Disfuncional grave (0-3 puntos)	0	0		0	0	0	0	0	1	0	0	0	0	0
1700	Mujer	31	Estudio y busco trabajo	Domicilio propio	Universidad de Vigo	Domicilio propio / Otros	Sí	Ingenierías y Arquitecturas	Disfuncional leve (4-6 puntos)	0	0		0	0	0	0	0	1	0	0	0	0	0
1701	Mujer	18	Solo estudio y no busco trabajo	Piso de alquiler	Universidad de Granada	Piso de alquiler	No	Ciencias Sociales y jurídicas	Normofuncional (7-10 puntos)	1	1	Bar/Restaurante	0	0	0	0	0	1	0	0	0	0	0
1702	Hombre	21	Solo estudio y no busco trabajo	Domicilio familiar	Universidad de Vigo	Con padres	No	Ingenierías y Arquitecturas	Normofuncional (7-10 puntos)	0	0	Fiestas privadas	0	0	0	0	0	1	0	0	0	0	0
1703	Mujer	19	Estudio y busco trabajo	Domicilio familiar	Universidad de Vigo	Con padres	No	Ciencias Sociales y jurídicas	Disfuncional grave (0-3 puntos)	1	0	Fiestas privadas	0	0	0	0	0	1	0	0	0	0	0
1704	Mujer	20	Estudio y busco trabajo	Domicilio familiar	Universidad de Vigo	Con padres	Sí	Arte y Humanidades	Normofuncional (7-10 puntos)	0	0		0	0	0	0	0	0	0	0	0	1	1
1705	Hombre	22	Solo estudio y no busco trabajo	Domicilio familiar	Universidad de Vigo	Con padres	Sí	Ciencias	Normofuncional (7-10 puntos)	0	0		0	0	0	0	0	1	0	0	0	0	0
1706	Hombre	18	Estudio y busco trabajo	Domicilio familiar	Universidad de Granada	Con padres	No	Ciencias de la Salud	Normofuncional (7-10 puntos)	1	0	Fiestas privadas	0	0	0	0	0	1	0	0	0	0	0
1707	Hombre	17	Estudio y trabajo a tiempo parcial	Domicilio familiar	Universidad de Vigo	Con padres	Sí	Ingenierías y Arquitecturas	Disfuncional leve (4-6 puntos)	1	1	Bar/Restaurante	0	0	0	0	0	1	0	0	0	0	0
1708	Hombre	22	Estudio y trabajo a tiempo parcial	Domicilio familiar	Universidad de Vigo	Con padres	Sí	Ciencias Sociales y jurídicas	Normofuncional (7-10 puntos)	1	1	Bar/Restaurante	0	0	0	0	0	1	0	0	0	0	0
1709	Mujer	18	Solo estudio y no busco trabajo	Piso de alquiler	Universidad de Granada	Piso de alquiler	Sí	Ciencias Sociales y jurídicas	Disfuncional leve (4-6 puntos)	0	0		0	0	0	0	0	0	0	1	0	1	1
1710	Hombre	18	Solo estudio y no busco trabajo	Domicilio familiar	Universidad de Vigo	Con padres	No	Ciencias de la Salud	Normofuncional (7-10 puntos)	0	0	En la calle (Botellón)	0	0	0	0	0	1	0	0	0	0	0
1711	Mujer	18	Solo estudio y no busco trabajo	Domicilio familiar	Universidad de Vigo	Con padres	Sí	Ciencias Sociales y jurídicas	Normofuncional (7-10 puntos)	1	0	Bar/Restaurante	0	0	0	0	0	1	0	0	0	0	0
1712	Mujer	18	Solo estudio y no busco trabajo	Colegio Mayor / Residencia Universitaria	Universidad de Granada	Colegio Mayor / Residencia Universitaria	Sí	Ciencias de la Salud	Normofuncional (7-10 puntos)	0	0		0	0	0	0	0	1	0	0	0	0	0
1713	Hombre	20	Solo estudio y no busco trabajo	Domicilio familiar	Universidad de Vigo	Con padres	Sí	Ciencias	Disfuncional leve (4-6 puntos)	0	0		0	0	0	0	0	1	0	0	0	0	0
1714	Mujer	18	Estudio y busco trabajo	Domicilio familiar	Universidad de Granada	Con padres	Sí	Ciencias Sociales y jurídicas	Normofuncional (7-10 puntos)	0	0	En la calle (Botellón)	0	0	0	0	0	0	0	1	0	1	1
1715	Hombre	25	Estudio y busco trabajo	Domicilio familiar	Universidad de Vigo	Con padres	Sí	Ingenierías y Arquitecturas	Normofuncional (7-10 puntos)	0	0	Fiestas privadas	0	0	0	0	0	1	0	0	0	0	0
1716	Mujer	17	Solo estudio y no busco trabajo	Domicilio familiar	Universidad de Vigo	Con padres	Sí	Ciencias	Normofuncional (7-10 puntos)	0	0		0	0	0	0	0	1	0	0	0	0	0
1717	Mujer	18	Solo estudio y no busco trabajo	Piso de alquiler	Universidad de Granada	Piso de alquiler	Sí	Ciencias de la Salud	Normofuncional (7-10 puntos)	1	0	Bar/Restaurante	0	0	0	0	0	1	0	0	0	0	0
1718	Mujer	24	Estudio y busco trabajo	Domicilio familiar	Universidad de Granada	Con padres	No	Ciencias Sociales y jurídicas	Normofuncional (7-10 puntos)	0	0	Bar/Restaurante	0	0	0	0	0	0	0	0	1	1	1
1719	Mujer	18	Solo estudio y no busco trabajo	Domicilio familiar	Universidad de Vigo	Con padres	No	Ciencias Sociales y jurídicas	Normofuncional (7-10 puntos)	0	0	Fiestas privadas	0	0	0	0	0	1	0	0	0	0	0
1720	Mujer	18	Solo estudio y no busco trabajo	Domicilio familiar	Universidad de Vigo	Con padres	Sí	Ingenierías y Arquitecturas	Normofuncional (7-10 puntos)	0	0		0	0	0	0	0	0	0	1	0	1	1
1721	Mujer	18	Solo estudio y no busco trabajo	Domicilio familiar	Universidad de Vigo	Con padres	Sí	Ciencias Sociales y jurídicas	Disfuncional grave (0-3 puntos)	0	0		0	0	0	0	0	1	0	0	0	0	0
1722	Mujer	19	Solo estudio y no busco trabajo	Colegio Mayor / Residencia Universitaria	Universidad de Granada	Colegio Mayor / Residencia Universitaria	Sí	Ciencias de la Salud	Normofuncional (7-10 puntos)	0	0	Residencia Universitaria	0	0	0	0	0	1	0	0	0	0	0
1723	Hombre	19	Solo estudio y no busco trabajo	Piso de alquiler	Universidad de Vigo	Piso de alquiler	Sí	Ingenierías y Arquitecturas	Normofuncional (7-10 puntos)	1	1	Bar/Restaurante	0	0	0	0	0	1	0	0	0	0	0
1724	Mujer	26	Estudio y trabajo a tiempo completo	Piso de alquiler	Universidad de Granada	Piso de alquiler	Sí	Ciencias de la Salud	Normofuncional (7-10 puntos)	0	0		0	0	0	0	0	1	0	0	0	0	0
1725	Hombre	19	Solo estudio y no busco trabajo	Domicilio familiar	Universidad de Vigo	Con padres	Sí	Ciencias	Disfuncional leve (4-6 puntos)	0	0	Otros	0	0	0	0	0	1	0	0	0	0	0
1726	Hombre	24	Estudio y busco trabajo	Piso de alquiler	Universidad de Granada	Piso de alquiler	Sí	Ciencias Sociales y jurídicas	Disfuncional leve (4-6 puntos)	0	0	Fiestas privadas	0	0	1	0	0	0	0	0	0	1	1
1727	Mujer	18	Solo estudio y no busco trabajo	Piso de alquiler	Universidad de Granada	Piso de alquiler	Sí	Ciencias Sociales y jurídicas	Disfuncional leve (4-6 puntos)	0	0		0	0	0	0	0	1	0	0	0	0	0
1728	Mujer	21	Solo estudio y no busco trabajo	Domicilio familiar	Universidad de Vigo	Con padres	Sí	Ciencias de la Salud	Normofuncional (7-10 puntos)	0	0	Bar/Restaurante	0	0	0	0	0	0	0	0	1	1	1
1729	Mujer	18	Solo estudio y no busco trabajo	Colegio Mayor / Residencia Universitaria	Universidad de Vigo	Colegio Mayor / Residencia Universitaria	Sí	Ingenierías y Arquitecturas	Normofuncional (7-10 puntos)	1	1	Bar/Restaurante	0	0	0	0	0	1	0	0	0	0	0
1730	Mujer	18	Solo estudio y no busco trabajo	Domicilio familiar	Universidad de Granada	Con padres	Sí	Ciencias Sociales y jurídicas	Normofuncional (7-10 puntos)	0	0	En la calle (Botellón)	0	0	0	0	0	1	0	0	0	0	0
1731	Mujer	18	Solo estudio y no busco trabajo	Colegio Mayor / Residencia Universitaria	Universidad de Granada	Colegio Mayor / Residencia Universitaria	Sí	Ciencias de la Salud	Normofuncional (7-10 puntos)	1	0	En la calle (Botellón)	0	0	0	0	0	1	0	0	0	0	0
1732	Mujer	18	Solo estudio y no busco trabajo	Piso de alquiler	Universidad de Granada	Piso de alquiler	Sí	Ciencias de la Salud	Normofuncional (7-10 puntos)	0	0		0	0	0	0	0	1	0	0	0	0	0
1733	Mujer	19	Estudio y busco trabajo	Otros	Universidad de Vigo	Domicilio propio / Otros	Sí	Ciencias de la Salud	Normofuncional (7-10 puntos)	0	0	Fiestas privadas	0	0	0	0	0	1	0	0	0	0	0
1734	Hombre	21	Estudio y busco trabajo	Piso de alquiler	Universidad de Vigo	Piso de alquiler	Sí	Ciencias Sociales y jurídicas	Normofuncional (7-10 puntos)	1	0		0	0	0	0	0	1	0	0	0	0	0
1735	Mujer	27	Estudio y trabajo a tiempo parcial	Domicilio familiar	Universidad de Granada	Con padres	No	Ingenierías y Arquitecturas	Normofuncional (7-10 puntos)	0	0	Fiestas privadas	0	1	0	0	0	0	0	0	0	1	1
1736	Mujer	20	Estudio y trabajo a tiempo parcial	Domicilio familiar	Universidad de Vigo	Con padres	No	Ciencias de la Salud	Normofuncional (7-10 puntos)	1	1	Bar/Restaurante	0	0	0	0	0	1	0	0	0	0	0
1737	Mujer	18	Solo estudio y no busco trabajo	Colegio Mayor / Residencia Universitaria	Universidad de Granada	Colegio Mayor / Residencia Universitaria	Sí	Ciencias Sociales y jurídicas	Normofuncional (7-10 puntos)	1	1		0	0	0	0	0	1	0	0	0	0	0
1738	Mujer	18	Estudio y trabajo a tiempo parcial	Piso de alquiler	Universidad de Vigo	Piso de alquiler	Sí	Ciencias Sociales y jurídicas	Disfuncional leve (4-6 puntos)	1	0	En la calle (Botellón)	0	0	0	0	0	1	0	0	0	0	0
1739	Mujer	28	Estudio y busco trabajo	Piso de alquiler	Universidad de Granada	Piso de alquiler	No	Ciencias Sociales y jurídicas	Disfuncional leve (4-6 puntos)	1	1	Bar/Restaurante	0	0	0	0	0	1	0	0	0	0	0
1740	Hombre	19	Solo estudio y no busco trabajo	Colegio Mayor / Residencia Universitaria	Universidad de Vigo	Colegio Mayor / Residencia Universitaria	Sí	Ingenierías y Arquitecturas	Normofuncional (7-10 puntos)	1	0	Otros	0	0	0	0	0	1	0	0	0	0	0
1741	Mujer	22	Solo estudio y no busco trabajo	Piso de alquiler	Universidad de Granada	Piso de alquiler	Sí	Ingenierías y Arquitecturas	Disfuncional leve (4-6 puntos)	0	0	Otros	0	0	0	0	0	1	0	0	0	0	0
1742	Mujer	20	Solo estudio y no busco trabajo	Domicilio familiar	Universidad de Granada	Con padres	Sí	Ciencias Sociales y jurídicas	Disfuncional leve (4-6 puntos)	0	0		0	0	0	0	0	1	0	0	0	0	0
1743	Hombre	18	Solo estudio y no busco trabajo	Domicilio familiar	Universidad de Vigo	Con padres	Sí	Ingenierías y Arquitecturas	Normofuncional (7-10 puntos)	0	0	En la calle (Botellón)	0	0	0	0	0	1	0	0	0	0	0
1744	Mujer	18	Estudio y busco trabajo	Colegio Mayor / Residencia Universitaria	Universidad de Granada	Colegio Mayor / Residencia Universitaria	No	Ciencias	Normofuncional (7-10 puntos)	1	0	Residencia Universitaria	0	1	0	0	0	0	0	0	1	2	1
1745	Hombre	19	Estudio y trabajo a tiempo parcial	Piso de alquiler	Universidad de Granada	Piso de alquiler	Sí	Arte y Humanidades	Normofuncional (7-10 puntos)	1	1	Bar/Restaurante	0	0	0	0	0	1	0	0	0	0	0
1746	Mujer	18	Solo estudio y no busco trabajo	Piso de alquiler	Universidad de Granada	Piso de alquiler	No	Ciencias de la Salud	Normofuncional (7-10 puntos)	1	0		0	0	0	0	0	1	0	0	0	0	0
1747	Mujer	21	Estudio y busco trabajo	Domicilio familiar	Universidad de Vigo	Con padres	No	Ciencias Sociales y jurídicas	Normofuncional (7-10 puntos)	0	0		0	0	0	0	0	0	0	0	1	1	1
1748	Mujer	19	Estudio y trabajo a tiempo parcial	Domicilio familiar	Universidad de Granada	Con padres	Sí	Ciencias Sociales y jurídicas	Normofuncional (7-10 puntos)	0	0	Fiestas privadas	0	0	0	0	0	1	0	0	0	0	0
1749	Hombre	18	Solo estudio y no busco trabajo	Piso de alquiler	Universidad de Vigo	Piso de alquiler	Sí	Ingenierías y Arquitecturas	Normofuncional (7-10 puntos)	0	0		0	0	0	0	0	1	0	0	0	0	0
1750	Hombre	18	Solo estudio y no busco trabajo	Piso de alquiler	Universidad de Granada	Piso de alquiler	Sí	Ciencias Sociales y jurídicas	Normofuncional (7-10 puntos)	1	0	Bar/Restaurante	0	0	0	0	0	1	0	0	0	0	0
1751	Mujer	20	Estudio y busco trabajo	Piso de alquiler	Universidad de Granada	Piso de alquiler	Sí	Ciencias Sociales y jurídicas	Normofuncional (7-10 puntos)	0	0	En la calle (Botellón)	0	1	0	0	0	0	0	0	0	1	1
1752	Mujer	20	Estudio y busco trabajo	Domicilio familiar	Universidad de Vigo	Con padres	No	Ciencias de la Salud	Normofuncional (7-10 puntos)	0	0	En la calle (Botellón)	0	0	0	0	0	1	0	0	0	0	0
1753	Mujer	18	Estudio y busco trabajo	Domicilio familiar	Universidad de Granada	Con padres	No	Ciencias de la Salud	Disfuncional grave (0-3 puntos)	0	0	Fiestas privadas	0	0	0	0	0	1	0	0	0	0	0
1754	Mujer	17	Solo estudio y no busco trabajo	Domicilio familiar	Universidad de Vigo	Con padres	Sí	Ciencias de la Salud	Normofuncional (7-10 puntos)	0	0	En la calle (Botellón)	0	0	0	0	0	1	0	0	0	0	0
1755	Mujer	21	Solo estudio y no busco trabajo	Piso de alquiler	Universidad de Granada	Piso de alquiler	Sí	Ciencias de la Salud	Normofuncional (7-10 puntos)	1	1	Bar/Restaurante	0	0	0	0	0	0	0	1	0	1	1
1756	Mujer	37	Estudio y trabajo a tiempo completo	Domicilio propio	Universidad de Vigo	Domicilio propio / Otros	No	Ciencias Sociales y jurídicas	Normofuncional (7-10 puntos)	0	0		0	0	0	0	0	1	0	0	0	0	0
1757	Hombre	22	Solo estudio y no busco trabajo	Domicilio familiar	Universidad de Vigo	Con padres	Sí	Ciencias de la Salud	Disfuncional leve (4-6 puntos)	1	0	En la calle (Botellón)	0	0	0	0	0	1	0	0	0	0	0
1758	Mujer	19	Solo estudio y no busco trabajo	Domicilio familiar	Universidad de Vigo	Con padres	No	Ciencias Sociales y jurídicas	Normofuncional (7-10 puntos)	0	0	Otros	0	0	0	0	0	0	1	0	0	1	1
1759	Hombre	37	Estudio y trabajo a tiempo completo	Domicilio propio	Universidad de Vigo	Domicilio propio / Otros	Sí	Ciencias	Normofuncional (7-10 puntos)	0	0		0	0	0	0	0	0	0	1	1	2	1
1760	Mujer	21	Solo estudio y no busco trabajo	Domicilio familiar	Universidad de Vigo	Con padres	No	Ciencias de la Salud	Normofuncional (7-10 puntos)	0	0	En la calle (Botellón)	0	0	0	0	0	1	0	0	0	0	0
1761	Mujer	18	Solo estudio y no busco trabajo	Domicilio familiar	Universidad de Granada	Con padres	Sí	Ciencias Sociales y jurídicas	Normofuncional (7-10 puntos)	0	0	En la calle (Botellón)	0	0	0	0	0	1	0	0	0	0	0
1762	Mujer	41	Estudio y trabajo a tiempo completo	Domicilio propio	Universidad de Granada	Domicilio propio / Otros	Sí	Ciencias Sociales y jurídicas	Normofuncional (7-10 puntos)	0	0	Otros	0	0	0	0	0	1	0	0	0	0	0
1763	Mujer	34	Estudio y busco trabajo	Domicilio familiar	Universidad de Granada	Con padres	No	Ciencias	Disfuncional grave (0-3 puntos)	0	0		0	0	0	1	0	0	0	0	0	1	1
1764	Mujer	18	Estudio y trabajo a tiempo parcial	Colegio Mayor / Residencia Universitaria	Universidad de Vigo	Colegio Mayor / Residencia Universitaria	Sí	Ciencias de la Salud	Disfuncional leve (4-6 puntos)	0	0		0	0	0	0	0	1	0	0	0	0	0
1765	Hombre	19	Solo estudio y no busco trabajo	Otros	Universidad de Granada	Domicilio propio / Otros	Sí	Ciencias de la Salud	Disfuncional grave (0-3 puntos)	1	1	Fiestas privadas	0	0	0	0	0	1	0	0	0	0	0
1766	Mujer	17	Solo estudio y no busco trabajo	Piso de alquiler	Universidad de Granada	Piso de alquiler	Sí	Ciencias de la Salud	Normofuncional (7-10 puntos)	1	0	En la calle (Botellón)	0	0	0	0	0	1	0	0	0	0	0
1767	Hombre	21	Solo estudio y no busco trabajo	Domicilio familiar	Universidad de Vigo	Con padres	Sí	Ingenierías y Arquitecturas	Normofuncional (7-10 puntos)	1	1	Bar/Restaurante	0	0	0	0	0	1	0	0	0	0	0
1768	Hombre	18	Solo estudio y no busco trabajo	Colegio Mayor / Residencia Universitaria	Universidad de Granada	Colegio Mayor / Residencia Universitaria	Sí	Ingenierías y Arquitecturas	Normofuncional (7-10 puntos)	0	0		0	0	0	0	0	0	0	1	0	1	1
1769	Mujer	23	Estudio y busco trabajo	Domicilio familiar	Universidad de Granada	Con padres	Sí	Ciencias Sociales y jurídicas	Normofuncional (7-10 puntos)	1	0	Fiestas privadas	0	0	0	0	0	1	0	0	0	0	0
1770	Hombre	18	Solo estudio y no busco trabajo	Piso de alquiler	Universidad de Granada	Piso de alquiler	Sí	Ingenierías y Arquitecturas	Normofuncional (7-10 puntos)	1	1	Bar/Restaurante	0	0	0	0	0	1	0	0	0	0	0
1771	Mujer	18	Solo estudio y no busco trabajo	Piso de alquiler	Universidad de Granada	Piso de alquiler	No	Ciencias de la Salud	Normofuncional (7-10 puntos)	1	0	Bar/Restaurante	0	0	0	0	0	0	0	0	1	1	1
1772	Hombre	22	Solo estudio y no busco trabajo	Piso de alquiler	Universidad de Granada	Piso de alquiler	Sí	Ciencias Sociales y jurídicas	Disfuncional leve (4-6 puntos)	1	0	Bar/Restaurante	0	0	0	0	0	0	0	1	0	2	1
1773	Mujer	18	Solo estudio y no busco trabajo	Domicilio familiar	Universidad de Vigo	Con padres	Sí	Ingenierías y Arquitecturas	Normofuncional (7-10 puntos)	0	0	Bar/Restaurante	0	0	0	0	0	0	0	1	0	1	1
1774	Hombre	18	Solo estudio y no busco trabajo	Piso de alquiler	Universidad de Granada	Piso de alquiler	No	Ciencias de la Salud	Normofuncional (7-10 puntos)	1	1	Fiestas privadas	0	0	0	0	0	1	0	0	0	0	0
1775	Hombre	20	Estudio y trabajo a tiempo parcial	Domicilio familiar	Universidad de Vigo	Con padres	No	Arte y Humanidades	Disfuncional leve (4-6 puntos)	1	1	Fiestas privadas	0	0	0	0	0	1	0	0	0	0	0
1776	Mujer	18	Estudio y busco trabajo	Piso de alquiler	Universidad de Granada	Piso de alquiler	Sí	Ciencias Sociales y jurídicas	Disfuncional leve (4-6 puntos)	0	0		0	0	0	0	0	1	0	0	0	0	0
1777	Mujer	17	Solo estudio y no busco trabajo	Colegio Mayor / Residencia Universitaria	Universidad de Granada	Colegio Mayor / Residencia Universitaria	Sí	Arte y Humanidades	Normofuncional (7-10 puntos)	0	0	Residencia Universitaria	0	0	0	0	0	1	0	0	0	0	0
1778	Hombre	19	Estudio y busco trabajo	Domicilio familiar	Universidad de Granada	Con padres	Sí	Ciencias de la Salud	Normofuncional (7-10 puntos)	1	0	Bar/Restaurante	0	0	0	0	0	0	0	0	1	1	1
1779	Mujer	18	Solo estudio y no busco trabajo	Domicilio familiar	Universidad de Granada	Con padres	Sí	Ciencias Sociales y jurídicas	Normofuncional (7-10 puntos)	0	0		0	0	0	0	0	1	0	0	0	0	0
1780	Mujer	22	Solo estudio y no busco trabajo	Piso de alquiler	Universidad de Granada	Piso de alquiler	Sí	Ciencias Sociales y jurídicas	Normofuncional (7-10 puntos)	0	0	Fiestas privadas	0	0	0	0	0	1	0	0	0	0	0
1781	Mujer	18	Estudio y busco trabajo	Piso de alquiler	Universidad de Vigo	Piso de alquiler	Sí	Ciencias Sociales y jurídicas	Normofuncional (7-10 puntos)	1	0	Bar/Restaurante	0	0	0	0	0	1	0	0	0	0	0
1782	Mujer	18	Solo estudio y no busco trabajo	Piso de alquiler	Universidad de Granada	Piso de alquiler	Sí	Ciencias de la Salud	Normofuncional (7-10 puntos)	0	0		0	0	0	0	0	1	0	0	0	0	0
1783	Mujer	19	Solo estudio y no busco trabajo	Domicilio familiar	Universidad de Granada	Con padres	Sí	Ciencias Sociales y jurídicas	Normofuncional (7-10 puntos)	0	0	Otros	0	0	0	0	0	0	0	0	1	1	1
1784	Mujer	22	Solo estudio y no busco trabajo	Piso de alquiler	Universidad de Granada	Piso de alquiler	No	Ciencias Sociales y jurídicas	Normofuncional (7-10 puntos)	1	1	Fiestas privadas	0	0	0	0	0	0	0	0	1	1	1
1785	Mujer	19	Solo estudio y no busco trabajo	Piso de alquiler	Universidad de Granada	Piso de alquiler	No	Ciencias Sociales y jurídicas	Disfuncional leve (4-6 puntos)	1	1	En la calle (Botellón)	0	0	0	0	0	1	0	0	0	0	0
1786	Mujer	18	Solo estudio y no busco trabajo	Domicilio familiar	Universidad de Vigo	Con padres	Sí	Ciencias Sociales y jurídicas	Disfuncional leve (4-6 puntos)	0	0		0	1	0	0	0	0	0	0	0	1	1
1787	Hombre	18	Solo estudio y no busco trabajo	Domicilio familiar	Universidad de Vigo	Con padres	Sí	Ingenierías y Arquitecturas	Normofuncional (7-10 puntos)	0	0		0	0	0	0	0	1	0	0	0	0	0
1788	Mujer	18	Solo estudio y no busco trabajo	Domicilio familiar	Universidad de Granada	Con padres	No	Ciencias de la Salud	Normofuncional (7-10 puntos)	0	0	En la calle (Botellón)	0	0	0	0	0	1	0	0	0	0	0
1789	Mujer	18	Estudio y trabajo a tiempo parcial	Domicilio familiar	Universidad de Granada	Con padres	Sí	Ciencias Sociales y jurídicas	Disfuncional leve (4-6 puntos)	0	0	Bar/Restaurante	0	1	0	0	0	0	0	0	0	1	1
1790	Hombre	19	Solo estudio y no busco trabajo	Piso de alquiler	Universidad de Vigo	Piso de alquiler	Sí	Ciencias Sociales y jurídicas	Normofuncional (7-10 puntos)	1	0	Bar/Restaurante	0	0	0	0	0	1	0	0	0	0	0
1791	Hombre	18	Solo estudio y no busco trabajo	Piso de alquiler	Universidad de Granada	Piso de alquiler	Sí	Ciencias de la Salud	Normofuncional (7-10 puntos)	0	0		0	0	0	0	0	1	0	0	0	0	0
1792	Mujer	21	Solo estudio y no busco trabajo	Otros	Universidad de Granada	Domicilio propio / Otros	No	Ciencias Sociales y jurídicas	Normofuncional (7-10 puntos)	0	0	Bar/Restaurante	0	0	0	0	0	1	0	0	0	0	0
1793	Mujer	18	Solo estudio y no busco trabajo	Piso de alquiler	Universidad de Granada	Piso de alquiler	Sí	Ciencias Sociales y jurídicas	Normofuncional (7-10 puntos)	1	0	Bar/Restaurante	0	1	0	0	0	0	0	0	0	1	1
1794	Mujer	18	Solo estudio y no busco trabajo	Domicilio familiar	Universidad de León	Con padres	Sí	Ciencias de la Salud	Normofuncional (7-10 puntos)	0	0		0	0	0	0	0	1	0	0	0	0	0
1795	Mujer	18	Estudio y busco trabajo	Domicilio familiar	Universidad de Granada	Con padres	Sí	Ciencias Sociales y jurídicas	Normofuncional (7-10 puntos)	1	0	Fiestas privadas	0	0	0	0	0	1	0	0	0	0	0
1796	Mujer	18	Solo estudio y no busco trabajo	Domicilio familiar	Universidad de Vigo	Con padres	Sí	Ciencias Sociales y jurídicas	Normofuncional (7-10 puntos)	0	0		0	0	0	0	0	1	0	0	0	0	0
1797	Mujer	18	Solo estudio y no busco trabajo	Piso de alquiler	Universidad de Granada	Piso de alquiler	No	Ciencias de la Salud	Disfuncional grave (0-3 puntos)	1	0	Bar/Restaurante	0	0	0	0	0	1	0	0	0	0	0
1798	Mujer	18	Solo estudio y no busco trabajo	Piso de alquiler	Universidad de Vigo	Piso de alquiler	Sí	Ciencias Sociales y jurídicas	Normofuncional (7-10 puntos)	1	0		0	0	0	0	0	1	0	0	0	0	0
1799	Hombre	18	Estudio y busco trabajo	Domicilio familiar	Universidad de Granada	Con padres	No	Ciencias Sociales y jurídicas	Normofuncional (7-10 puntos)	1	1	Fiestas privadas	0	0	0	0	0	1	0	0	0	0	0
1800	Hombre	18	Solo estudio y no busco trabajo	Piso de alquiler	Universidad de Granada	Piso de alquiler	No	Ciencias de la Salud	Normofuncional (7-10 puntos)	1	0	Fiestas privadas	0	0	0	0	0	1	0	0	0	0	0
1801	Mujer	20	Estudio y busco trabajo	Domicilio familiar	Universidad de Vigo	Con padres	No	Arte y Humanidades	Disfuncional leve (4-6 puntos)	1	1	Otros	0	0	0	0	0	1	0	0	0	0	0
1802	Mujer	19	Estudio y busco trabajo	Domicilio familiar	Universidad de Granada	Con padres	Sí	Arte y Humanidades	Disfuncional leve (4-6 puntos)	0	0		0	0	1	0	0	0	0	1	0	2	1
1803	Mujer	19	Solo estudio y no busco trabajo	Domicilio familiar	Universidad de Vigo	Con padres	Sí	Ciencias Sociales y jurídicas	Normofuncional (7-10 puntos)	0	0		0	0	0	0	0	0	0	0	1	1	1
1804	Mujer	21	Estudio y busco trabajo	Domicilio familiar	Universidad de Vigo	Con padres	Sí	Ciencias de la Salud	Disfuncional grave (0-3 puntos)	0	0	Bar/Restaurante	0	1	0	0	0	0	0	0	0	1	1
1805	Mujer	18	Estudio y busco trabajo	Piso de alquiler	Universidad de Granada	Piso de alquiler	Sí	Ciencias	Normofuncional (7-10 puntos)	1	1	Fiestas privadas	0	0	0	0	0	1	0	0	0	0	0
1806	Mujer	18	Solo estudio y no busco trabajo	Domicilio familiar	Universidad de Granada	Con padres	Sí	Ciencias Sociales y jurídicas	Normofuncional (7-10 puntos)	0	0	En la calle (Botellón)	0	0	0	1	0	0	0	0	0	1	1
1807	Mujer	18	Estudio y busco trabajo	Domicilio familiar	Universidad de Vigo	Con padres	Sí	Ciencias	Normofuncional (7-10 puntos)	0	0		0	1	0	0	0	0	0	0	0	1	1
1808	Mujer	18	Solo estudio y no busco trabajo	Piso de alquiler	Universidad de Vigo	Piso de alquiler	Sí	Arte y Humanidades	Normofuncional (7-10 puntos)	0	0	En la calle (Botellón)	0	0	0	0	0	1	0	0	0	0	0
1809	Mujer	26	Solo estudio y no busco trabajo	Piso de alquiler	Universidad de Granada	Piso de alquiler	Sí	Ciencias de la Salud	Normofuncional (7-10 puntos)	1	0	Bar/Restaurante	0	0	0	0	0	1	0	0	0	0	0
1810	Hombre	18	Estudio y busco trabajo	Piso de alquiler	Universidad de Granada	Piso de alquiler	Sí	Arte y Humanidades	Normofuncional (7-10 puntos)	0	0	Fiestas privadas	0	0	0	0	0	1	0	0	0	0	0
1811	Mujer	29	Estudio y trabajo a tiempo parcial	Domicilio propio	Universidad de Granada	Domicilio propio / Otros	Sí	Arte y Humanidades	Normofuncional (7-10 puntos)	0	0		0	0	0	0	0	1	0	0	0	0	0
1812	Mujer	18	Estudio y busco trabajo	Colegio Mayor / Residencia Universitaria	Universidad de Granada	Colegio Mayor / Residencia Universitaria	Sí	Arte y Humanidades	Normofuncional (7-10 puntos)	1	0	Bar/Restaurante	0	1	0	0	0	0	0	1	1	3	1
1813	Mujer	18	Solo estudio y no busco trabajo	Piso de alquiler	Universidad de Granada	Piso de alquiler	Sí	Ciencias Sociales y jurídicas	Disfuncional leve (4-6 puntos)	1	0	Fiestas privadas	0	0	0	0	0	1	0	0	0	0	0
1814	Mujer	18	Solo estudio y no busco trabajo	Piso de alquiler	Universidad de Granada	Piso de alquiler	Sí	Ciencias Sociales y jurídicas	Disfuncional leve (4-6 puntos)	0	0		0	0	0	0	0	1	0	0	0	0	0
1815	Hombre	18	Solo estudio y no busco trabajo	Piso de alquiler	Universidad de Granada	Piso de alquiler	Sí	Ciencias Sociales y jurídicas	Normofuncional (7-10 puntos)	1	0	Fiestas privadas	0	0	0	0	0	1	0	0	0	0	0
1816	Mujer	19	Estudio y busco trabajo	Piso de alquiler	Universidad de Granada	Piso de alquiler	Sí	Ciencias Sociales y jurídicas	Disfuncional leve (4-6 puntos)	0	0	Bar/Restaurante	0	0	0	0	0	0	1	0	0	1	1
1817	Mujer	21	Solo estudio y no busco trabajo	Domicilio familiar	Universidad de Vigo	Con padres	Sí	Ciencias de la Salud	Normofuncional (7-10 puntos)	0	0	Otros	0	0	0	0	0	1	0	0	0	0	0
1818	Mujer	18	Solo estudio y no busco trabajo	Domicilio familiar	Universidad de Vigo	Con padres	Sí	Ciencias Sociales y jurídicas	Normofuncional (7-10 puntos)	0	0		0	0	0	0	0	1	0	0	0	0	0
1819	Mujer	20	Solo estudio y no busco trabajo	Piso de alquiler	Universidad de Granada	Piso de alquiler	Sí	Ciencias Sociales y jurídicas	Normofuncional (7-10 puntos)	1	0	Bar/Restaurante	0	0	0	0	0	1	0	0	0	0	0
1820	Mujer	17	Solo estudio y no busco trabajo	Colegio Mayor / Residencia Universitaria	Universidad de Vigo	Colegio Mayor / Residencia Universitaria	Sí	Ciencias de la Salud	Disfuncional grave (0-3 puntos)	1	0	Residencia Universitaria	0	0	0	0	0	1	0	0	0	0	0
1821	Hombre	18	Solo estudio y no busco trabajo	Domicilio familiar	Universidad de Granada	Con padres	Sí	Ingenierías y Arquitecturas	Normofuncional (7-10 puntos)	0	0		0	0	0	0	0	1	0	0	0	0	0
1822	Mujer	18	Solo estudio y no busco trabajo	Colegio Mayor / Residencia Universitaria	Universidad de Granada	Colegio Mayor / Residencia Universitaria	Sí	Ciencias de la Salud	Normofuncional (7-10 puntos)	0	0		0	0	0	0	0	1	0	0	0	0	0
1823	Mujer	18	Estudio y busco trabajo	Piso de alquiler	Universidad de Granada	Piso de alquiler	No	Arte y Humanidades	Disfuncional leve (4-6 puntos)	0	0	Fiestas privadas	0	0	0	0	0	1	0	0	0	0	0
1824	Hombre	22	Estudio y busco trabajo	Piso de alquiler	Universidad de Granada	Piso de alquiler	Sí	Arte y Humanidades	Normofuncional (7-10 puntos)	0	0	En la calle (Botellón)	0	0	0	0	0	1	0	0	0	0	0
1825	Hombre	20	Estudio y busco trabajo	Domicilio familiar	Universidad de Vigo	Con padres	Sí	Ingenierías y Arquitecturas	Normofuncional (7-10 puntos)	1	1	En la calle (Botellón)	0	0	0	0	0	1	0	0	0	0	0
1826	Mujer	18	Solo estudio y no busco trabajo	Domicilio familiar	Universidad de Granada	Con padres	Sí	Ciencias de la Salud	Normofuncional (7-10 puntos)	0	0		0	0	0	0	0	1	0	0	0	0	0
1827	Mujer	19	Solo estudio y no busco trabajo	Domicilio familiar	Universidad de Granada	Con padres	Sí	Ciencias Sociales y jurídicas	Normofuncional (7-10 puntos)	1	0	Fiestas privadas	0	0	0	0	0	1	0	0	0	0	0
1828	Mujer	18	Solo estudio y no busco trabajo	Domicilio familiar	Universidad de Granada	Con padres	Sí	Ciencias Sociales y jurídicas	Normofuncional (7-10 puntos)	0	0		0	0	0	0	0	1	0	0	0	0	0
1829	Mujer	20	Solo estudio y no busco trabajo	Piso de alquiler	Universidad de Granada	Piso de alquiler	Sí	Arte y Humanidades	Normofuncional (7-10 puntos)	1	0	Fiestas privadas	0	0	0	0	0	1	0	0	0	0	0
1830	Mujer	24	Estudio y busco trabajo	Domicilio familiar	Universidad de Granada	Con padres	No	Ciencias de la Salud	Normofuncional (7-10 puntos)	0	0	Otros	0	0	0	0	0	0	0	0	1	1	1
1831	Mujer	21	Estudio y busco trabajo	Piso de alquiler	Universidad de Granada	Piso de alquiler	Sí	Ciencias Sociales y jurídicas	Disfuncional grave (0-3 puntos)	0	0		0	0	0	0	0	1	0	0	0	0	0
1832	Mujer	18	Solo estudio y no busco trabajo	Domicilio familiar	Universidad de Vigo	Con padres	Sí	Ciencias	Normofuncional (7-10 puntos)	0	0		0	0	0	0	0	1	0	0	0	0	0
1833	Mujer	18	Solo estudio y no busco trabajo	Piso de alquiler	Universidad de Granada	Piso de alquiler	No	Ciencias de la Salud	Disfuncional leve (4-6 puntos)	0	0		0	0	0	0	0	1	0	0	0	0	0
1834	Mujer	21	Solo estudio y no busco trabajo	Domicilio propio	Universidad de Granada	Domicilio propio / Otros	Sí	Ciencias Sociales y jurídicas	Normofuncional (7-10 puntos)	1	0	Fiestas privadas	0	0	0	0	0	0	0	0	1	1	1
1835	Mujer	18	Solo estudio y no busco trabajo	Piso de alquiler	Universidad de Granada	Piso de alquiler	No	Arte y Humanidades	Disfuncional grave (0-3 puntos)	1	1		0	0	0	0	0	0	0	1	0	1	1
1836	Mujer	22	Solo estudio y no busco trabajo	Piso de alquiler	Universidad de Granada	Piso de alquiler	Sí	Ciencias Sociales y jurídicas	Disfuncional leve (4-6 puntos)	0	0		0	0	0	0	0	1	0	0	0	0	0
1837	Mujer	21	Solo estudio y no busco trabajo	Domicilio familiar	Universidad de Granada	Con padres	No	Ciencias Sociales y jurídicas	Normofuncional (7-10 puntos)	1	0	Otros	0	0	0	0	0	1	0	0	0	0	0
1838	Mujer	18	Solo estudio y no busco trabajo	Domicilio familiar	Universidad de Granada	Con padres	Sí	Ciencias Sociales y jurídicas	Normofuncional (7-10 puntos)	0	0		0	0	0	0	0	0	0	1	0	1	1
1839	Mujer	18	Solo estudio y no busco trabajo	Colegio Mayor / Residencia Universitaria	Universidad de Granada	Colegio Mayor / Residencia Universitaria	Sí	Ciencias	Disfuncional leve (4-6 puntos)	1	1	Residencia Universitaria	0	0	0	0	0	1	0	0	0	0	0
1840	Hombre	18	Solo estudio y no busco trabajo	Piso de alquiler	Universidad de Granada	Piso de alquiler	Sí	Ciencias Sociales y jurídicas	Normofuncional (7-10 puntos)	0	0		0	0	0	0	0	1	0	0	0	0	0
1841	Mujer	21	Estudio y busco trabajo	Piso de alquiler	Universidad de Granada	Piso de alquiler	Sí	Ciencias	Normofuncional (7-10 puntos)	1	0	Bar/Restaurante	0	0	0	0	0	1	0	0	0	0	0
1842	Hombre	18	Solo estudio y no busco trabajo	Domicilio familiar	Universidad de Vigo	Con padres	Sí	Ingenierías y Arquitecturas	Normofuncional (7-10 puntos)	0	0		0	0	0	0	0	1	0	0	0	0	0
1843	Mujer	21	Estudio y trabajo a tiempo parcial	Piso de alquiler	Universidad de Granada	Piso de alquiler	No	Arte y Humanidades	Disfuncional leve (4-6 puntos)	1	0	Fiestas privadas	0	0	0	0	0	0	0	0	1	1	1
1844	Mujer	18	Solo estudio y no busco trabajo	Piso de alquiler	Universidad de Granada	Piso de alquiler	Sí	Arte y Humanidades	Disfuncional leve (4-6 puntos)	0	0		0	0	0	0	0	1	0	0	0	0	0
1845	Mujer	17	Solo estudio y no busco trabajo	Domicilio familiar	Universidad de Vigo	Con padres	Sí	Ciencias Sociales y jurídicas	Disfuncional leve (4-6 puntos)	1	0	En la calle (Botellón)	0	0	0	0	0	1	0	0	0	0	0
1846	Hombre	18	Solo estudio y no busco trabajo	Domicilio familiar	Universidad de Granada	Con padres		Ciencias	Normofuncional (7-10 puntos)	0	0		0	0	0	0	0	0	1	0	0	1	1
1847	Mujer	19	Solo estudio y no busco trabajo	Domicilio familiar	Universidad de Granada	Con padres	Sí	Ciencias de la Salud	Normofuncional (7-10 puntos)	1	0	Bar/Restaurante	0	0	0	0	0	1	0	0	0	0	0
1848	Hombre	18	Solo estudio y no busco trabajo	Domicilio familiar	Universidad de Granada	Con padres	Sí	Ingenierías y Arquitecturas	Normofuncional (7-10 puntos)	0	0	Fiestas privadas	0	0	0	0	0	1	0	0	0	0	0
1849	Mujer	22	Estudio y busco trabajo	Piso de alquiler	Universidad de Granada	Piso de alquiler	No	Ciencias de la Salud	Normofuncional (7-10 puntos)	1	0	Bar/Restaurante	0	0	0	0	0	1	0	0	0	0	0
1850	Hombre	18	Solo estudio y no busco trabajo	Domicilio familiar	Universidad de Granada	Con padres	Sí	Ciencias Sociales y jurídicas	Disfuncional leve (4-6 puntos)	1	0	En la calle (Botellón)	0	0	0	0	0	0	1	0	0	1	1
1851	Mujer	17	Solo estudio y no busco trabajo	Piso de alquiler	Universidad de Granada	Piso de alquiler	Sí	Ciencias Sociales y jurídicas	Normofuncional (7-10 puntos)	1	0	En la calle (Botellón)	0	0	0	0	0	1	0	0	0	0	0
1852	Mujer	18	Estudio y busco trabajo	Piso de alquiler	Universidad de Granada	Piso de alquiler	Sí	Arte y Humanidades	Disfuncional leve (4-6 puntos)	1	0	Bar/Restaurante	0	0	0	0	0	1	0	0	0	0	0
1853	Mujer	18	Estudio y trabajo a tiempo completo	Domicilio familiar	Universidad de Granada	Con padres	Sí	Arte y Humanidades	Normofuncional (7-10 puntos)	0	0		0	0	0	0	0	1	0	0	0	0	0
1854	Hombre	19	Solo estudio y no busco trabajo	Piso de alquiler	Universidad de Granada	Piso de alquiler	No	Ciencias	Normofuncional (7-10 puntos)	1	1	Bar/Restaurante	0	0	0	0	0	1	0	0	0	0	0
1855	Mujer	18	Solo estudio y no busco trabajo	Domicilio familiar	Universidad de Granada	Con padres	Sí	Ciencias Sociales y jurídicas	Normofuncional (7-10 puntos)	0	0	Fiestas privadas	0	0	0	0	0	1	0	0	0	0	0
1856	Mujer	55	Solo estudio y no busco trabajo	Domicilio propio	Universidad de Vigo	Domicilio propio / Otros	Sí	Ciencias Sociales y jurídicas	Normofuncional (7-10 puntos)	0	0		0	0	0	0	0	1	0	0	0	0	0
1857	Hombre	23	Estudio y trabajo a tiempo parcial	Domicilio familiar	Universidad de Granada	Con padres	Sí	Ciencias de la Salud	Disfuncional grave (0-3 puntos)	0	0	Fiestas privadas	0	0	0	0	0	1	0	0	0	0	0
1858	Mujer	18	Solo estudio y no busco trabajo	Colegio Mayor / Residencia Universitaria	Universidad de Granada	Colegio Mayor / Residencia Universitaria	No	Ciencias Sociales y jurídicas	Normofuncional (7-10 puntos)	0	0	En la calle (Botellón)	0	0	0	0	0	1	0	0	0	0	0
1859	Hombre	20	Solo estudio y no busco trabajo	Piso de alquiler	Universidad de Granada	Piso de alquiler	Sí	Arte y Humanidades	Normofuncional (7-10 puntos)	1	0	Fiestas privadas	0	0	0	0	0	1	0	0	0	0	0
1860	Mujer	24	Estudio y busco trabajo	Domicilio familiar	Universidad de Granada	Con padres	Sí	Ingenierías y Arquitecturas	Disfuncional leve (4-6 puntos)	0	0	Fiestas privadas	0	0	0	0	0	1	0	0	0	0	0
1861	Mujer	19	Estudio y trabajo a tiempo parcial	Domicilio familiar	Universidad de Vigo	Con padres	Sí	Ciencias Sociales y jurídicas	Disfuncional leve (4-6 puntos)	0	0	Otros	0	1	0	0	0	0	0	0	0	1	1
1862	Hombre	18	Solo estudio y no busco trabajo	Colegio Mayor / Residencia Universitaria	Universidad de Vigo	Colegio Mayor / Residencia Universitaria	Sí	Ingenierías y Arquitecturas	Normofuncional (7-10 puntos)	0	0	En la calle (Botellón)	0	0	0	0	0	1	0	0	0	0	0
1863	Mujer	18	Solo estudio y no busco trabajo	Piso de alquiler	Universidad de Granada	Piso de alquiler	Sí	Ciencias Sociales y jurídicas	Normofuncional (7-10 puntos)	0	0	En la calle (Botellón)	0	0	0	0	0	1	0	0	0	0	0
1864	Hombre	18	Solo estudio y no busco trabajo	Piso de alquiler	Universidad de Granada	Piso de alquiler	No	Ciencias de la Salud	Normofuncional (7-10 puntos)	1	1	Bar/Restaurante	0	0	0	0	0	1	0	0	0	0	0
1865	Hombre	21	Solo estudio y no busco trabajo	Piso de alquiler	Universidad de Granada	Piso de alquiler	Sí	Ciencias de la Salud	Normofuncional (7-10 puntos)	0	0	Bar/Restaurante	0	0	0	0	0	1	0	0	0	0	0
1866	Mujer	25	Estudio y busco trabajo	Piso de alquiler	Universidad de Granada	Piso de alquiler	Sí	Ciencias de la Salud	Disfuncional leve (4-6 puntos)	0	0	Bar/Restaurante	0	0	0	0	0	1	0	0	0	0	0
1867	Mujer	18	Solo estudio y no busco trabajo	Domicilio familiar	Universidad de Granada	Con padres	Sí	Ciencias de la Salud	Normofuncional (7-10 puntos)	0	1	Bar/Restaurante	0	0	0	0	0	1	0	0	0	0	0
1868	Mujer	18	Solo estudio y no busco trabajo	Piso de alquiler	Universidad de Granada	Piso de alquiler	Sí	Ciencias Sociales y jurídicas	Normofuncional (7-10 puntos)	1	1	En la calle (Botellón)	0	0	0	0	0	1	0	0	0	0	0
1869	Hombre	20	Estudio y busco trabajo	Piso de alquiler	Universidad de Granada	Piso de alquiler	Sí	Arte y Humanidades	Normofuncional (7-10 puntos)	0	0		0	0	0	0	0	1	0	0	0	0	0
1870	Mujer	18	Solo estudio y no busco trabajo	Colegio Mayor / Residencia Universitaria	Universidad de Vigo	Colegio Mayor / Residencia Universitaria	Sí	Ciencias Sociales y jurídicas	Normofuncional (7-10 puntos)	1	0	Bar/Restaurante	0	0	0	0	0	1	0	0	0	0	0
1871	Mujer	23	Estudio y busco trabajo	Domicilio familiar	Universidad de Granada	Con padres	Sí	Ciencias Sociales y jurídicas	Disfuncional leve (4-6 puntos)	0	0	Bar/Restaurante	0	0	0	0	0	1	0	0	0	0	0
1872	Mujer	18	Solo estudio y no busco trabajo	Colegio Mayor / Residencia Universitaria	Universidad de Granada	Colegio Mayor / Residencia Universitaria	Sí	Arte y Humanidades	Normofuncional (7-10 puntos)	1	0	Bar/Restaurante	0	0	0	0	0	1	0	0	0	0	0
1873	Hombre	18	Solo estudio y no busco trabajo	Domicilio familiar	Universidad de Granada	Con padres	Sí	Ingenierías y Arquitecturas	Normofuncional (7-10 puntos)	0	0		0	0	0	0	0	1	0	0	0	0	0
1874	Hombre	19	Estudio y busco trabajo	Piso de alquiler	Universidad de Granada	Piso de alquiler	No	Ciencias Sociales y jurídicas	Disfuncional leve (4-6 puntos)	1	1	Bar/Restaurante	0	0	0	1	0	0	0	1	0	2	1
1875	Mujer	18	Solo estudio y no busco trabajo	Piso de alquiler	Universidad de Granada	Piso de alquiler	Sí	Arte y Humanidades	Normofuncional (7-10 puntos)	0	0	Otros	0	0	0	0	0	1	0	0	0	0	0
1876	Hombre	28	Estudio y busco trabajo	Piso de alquiler	Universidad de Granada	Piso de alquiler	Sí	Ciencias Sociales y jurídicas	Disfuncional grave (0-3 puntos)	0	0	Fiestas privadas	0	0	0	0	0	0	0	1	0	1	1
1877	Mujer	18	Solo estudio y no busco trabajo	Piso de alquiler	Universidad de Granada	Piso de alquiler	No	Ciencias Sociales y jurídicas	Normofuncional (7-10 puntos)	1	1	En la calle (Botellón)	0	0	0	0	0	1	0	0	0	0	0
1878	Mujer	17	Solo estudio y no busco trabajo	Piso de alquiler	Universidad de Granada	Piso de alquiler	Sí	Ciencias Sociales y jurídicas	Disfuncional leve (4-6 puntos)	1	1	Bar/Restaurante	0	1	0	0	0	0	0	0	0	1	1
1879	Mujer	18	Solo estudio y no busco trabajo	Domicilio familiar	Universidad de Granada	Con padres	Sí	Arte y Humanidades	Disfuncional leve (4-6 puntos)	0	0	Fiestas privadas	0	0	0	0	0	0	0	1	0	1	1
1880	Mujer	22	Estudio y trabajo a tiempo parcial	Piso de alquiler	Universidad de Granada	Piso de alquiler	Sí	Ciencias de la Salud	Normofuncional (7-10 puntos)	1	1	Bar/Restaurante	0	0	0	0	0	1	0	0	0	0	0
1881	Mujer	18	Solo estudio y no busco trabajo	Domicilio familiar	Universidad de Granada	Con padres	Sí	Arte y Humanidades	Normofuncional (7-10 puntos)	1	0	Bar/Restaurante	0	0	0	0	0	1	0	0	0	0	0
1882	Hombre	17	Solo estudio y no busco trabajo	Piso de alquiler	Universidad de Vigo	Piso de alquiler	Sí	Ciencias	Normofuncional (7-10 puntos)	1	0		0	0	0	0	0	1	0	0	0	0	0
1883	Mujer	18	Solo estudio y no busco trabajo	Piso de alquiler	Universidad de Vigo	Piso de alquiler	Sí	Ingenierías y Arquitecturas	Normofuncional (7-10 puntos)	0	0	Residencia Universitaria	0	0	0	0	0	1	0	0	0	0	0
1884	Hombre	21	Solo estudio y no busco trabajo	Piso de alquiler	Universidad de Jaén	Piso de alquiler	Sí	Ingenierías y Arquitecturas	Normofuncional (7-10 puntos)	1	1	Residencia Universitaria	0	0	0	0	0	1	0	0	0	0	0
1885	Hombre	18	Estudio y trabajo a tiempo parcial	Domicilio familiar	Universidad de Granada	Con padres	Sí	Ciencias de la Salud	Disfuncional leve (4-6 puntos)	0	0		0	0	0	0	0	0	1	0	0	1	1
1886	Mujer	19	Solo estudio y no busco trabajo	Domicilio familiar	Universidad de Vigo	Con padres	Sí	Ciencias	Disfuncional leve (4-6 puntos)	0	0	Otros	0	0	0	0	0	1	0	0	0	0	0
1887	Hombre	18	Solo estudio y no busco trabajo	Domicilio familiar	Universidad de Granada	Con padres	Sí	Ciencias Sociales y jurídicas	Normofuncional (7-10 puntos)	0	0		0	0	0	0	0	0	0	0	1	1	1
1888	Mujer	18	Solo estudio y no busco trabajo	Piso de alquiler	Universidad de León	Piso de alquiler	Sí	Ciencias de la Salud	Normofuncional (7-10 puntos)	1	0	En la calle (Botellón)	0	1	0	0	0	0	0	0	0	1	1
1889	Mujer	18	Solo estudio y no busco trabajo	Domicilio familiar	Universidad de Granada	Con padres	Sí	Ciencias	Normofuncional (7-10 puntos)	0	0		0	0	0	0	0	1	0	0	0	0	0
1890	Hombre	17	Solo estudio y no busco trabajo	Colegio Mayor / Residencia Universitaria	Universidad de Granada	Colegio Mayor / Residencia Universitaria	Sí	Ciencias Sociales y jurídicas	Normofuncional (7-10 puntos)	1	0	Bar/Restaurante	0	0	0	0	0	1	0	0	0	0	0
1891	Mujer	20	Estudio y busco trabajo	Piso de alquiler	Universidad de Granada	Piso de alquiler	Sí	Ciencias Sociales y jurídicas	Normofuncional (7-10 puntos)	1	1	En la calle (Botellón)	0	0	0	0	0	1	0	0	0	0	0
1892	Mujer	19	Solo estudio y no busco trabajo	Piso de alquiler	Universidad de León	Piso de alquiler	No	Ciencias de la Salud	Normofuncional (7-10 puntos)	1	0	Bar/Restaurante	0	0	0	0	0	0	0	0	1	1	1
1893	Mujer	18	Estudio y busco trabajo	Domicilio familiar	Universidad de Granada	Con padres	Sí	Arte y Humanidades	Disfuncional leve (4-6 puntos)	0	0		0	0	0	0	0	0	0	0	1	2	1
1894	Mujer	18	Solo estudio y no busco trabajo	Piso de alquiler	Universidad de Vigo	Piso de alquiler	Sí	Ciencias	Normofuncional (7-10 puntos)	0	0	Otros	0	0	0	0	0	0	0	1	0	1	1
1895	Mujer	18	Estudio y busco trabajo	Domicilio familiar	Universidad de Cantabria	Con padres	Sí	Ciencias Sociales y jurídicas	Normofuncional (7-10 puntos)	0	0	Fiestas privadas	0	0	0	0	0	1	0	0	0	0	0
1896	Mujer	24	Estudio y busco trabajo	Piso de alquiler	Universidad de Granada	Piso de alquiler	Sí	Ciencias	Normofuncional (7-10 puntos)	1	0		0	0	0	0	0	1	0	0	0	0	0
1897	Mujer	18	Solo estudio y no busco trabajo	Domicilio familiar	Universidad de Granada	Con padres	Sí	Ciencias Sociales y jurídicas	Normofuncional (7-10 puntos)	1	1	Bar/Restaurante	0	0	0	0	0	1	0	0	0	0	0
1898	Mujer	19	Estudio y busco trabajo	Piso de alquiler	Universidad de Granada	Piso de alquiler	Sí	Ciencias	Normofuncional (7-10 puntos)	1	0	Fiestas privadas	0	0	0	0	0	1	0	0	0	0	0
1899	Hombre	18	Solo estudio y no busco trabajo	Piso de alquiler	Universidad de Granada	Piso de alquiler	Sí	Ciencias Sociales y jurídicas	Disfuncional leve (4-6 puntos)	0	0	Bar/Restaurante	0	1	0	0	0	0	0	1	0	2	1
1900	Mujer	18	Solo estudio y no busco trabajo	Piso de alquiler	Universidad de Granada	Piso de alquiler	Sí	Ciencias	Normofuncional (7-10 puntos)	1	0	En la calle (Botellón)	0	0	0	0	0	1	0	0	0	0	0
1901	Mujer	24	Estudio y busco trabajo	Piso de alquiler	Universidad de Granada	Piso de alquiler	Sí	Ciencias Sociales y jurídicas	Normofuncional (7-10 puntos)	1	0	Fiestas privadas	0	0	0	0	0	1	0	0	0	0	0
1902	Mujer	18	Solo estudio y no busco trabajo	Domicilio familiar	Universidad de Vigo	Con padres	Sí	Ingenierías y Arquitecturas	Normofuncional (7-10 puntos)	0	0		0	0	0	0	0	1	0	0	0	0	0
1903	Mujer	18	Solo estudio y no busco trabajo	Domicilio familiar	Universidad de Granada	Con padres	Sí	Ciencias de la Salud	Normofuncional (7-10 puntos)	0	0		0	0	0	0	0	0	0	0	1	1	1
1904	Mujer	18	Solo estudio y no busco trabajo	Piso de alquiler	Universidad de Granada	Piso de alquiler	Sí	Ciencias Sociales y jurídicas	Disfuncional leve (4-6 puntos)	0	0	Otros	0	0	0	0	0	0	0	0	1	1	1
1905	Hombre	20	Solo estudio y no busco trabajo	Domicilio familiar	Universidad de Granada	Con padres	Sí	Ingenierías y Arquitecturas	Disfuncional leve (4-6 puntos)	1	1	Bar/Restaurante	0	0	0	0	0	1	0	0	0	0	0
1906	Mujer	17	Solo estudio y no busco trabajo	Piso de alquiler	Universidad de Granada	Piso de alquiler	Sí	Arte y Humanidades	Normofuncional (7-10 puntos)	0	0	Fiestas privadas	0	0	0	0	0	1	0	0	0	0	0
1907	Mujer	18	Estudio y busco trabajo	Piso de alquiler	Universidad de Granada	Piso de alquiler	No	Ciencias Sociales y jurídicas	Normofuncional (7-10 puntos)	0	0	En la calle (Botellón)	0	1	0	0	0	0	0	0	0	1	1
1908	Hombre	18	Solo estudio y no busco trabajo	Domicilio familiar	Universidad de Granada	Con padres	Sí	Ingenierías y Arquitecturas	Normofuncional (7-10 puntos)	0	0	Otros	0	0	0	0	0	1	0	0	0	0	0
1909	Mujer	20	Solo estudio y no busco trabajo	Piso de alquiler	Universidad de Granada	Piso de alquiler	Sí	Arte y Humanidades	Normofuncional (7-10 puntos)	0	0		0	0	0	0	0	1	0	0	0	0	0
1910	Mujer	26	Estudio y busco trabajo	Domicilio familiar	Universidad de Vigo	Con padres	Sí	Ciencias Sociales y jurídicas	Disfuncional grave (0-3 puntos)	0	0		0	0	0	0	1	0	0	0	1	2	1
1911	Mujer	21	Estudio y busco trabajo	Piso de alquiler	Universidad de Granada	Piso de alquiler	Sí	Ciencias de la Salud	Normofuncional (7-10 puntos)	0	0		0	0	0	0	0	1	0	0	0	0	0
1912	Hombre	18	Estudio y trabajo a tiempo parcial	Domicilio familiar	Universidad de Granada	Con padres	Sí	Ciencias Sociales y jurídicas	Normofuncional (7-10 puntos)	0	0	En la calle (Botellón)	0	1	0	0	0	0	0	0	0	1	1
1913	Mujer	52	Estudio y trabajo a tiempo parcial	Domicilio familiar	Universidad de Granada	Con padres	Sí	Ciencias Sociales y jurídicas	Normofuncional (7-10 puntos)	0	0	Fiestas privadas	0	0	0	0	0	1	0	0	0	0	0
1914	Hombre	18	Solo estudio y no busco trabajo	Piso de alquiler	Universidad de Granada	Piso de alquiler	Sí	Ciencias de la Salud	Disfuncional leve (4-6 puntos)	1	0	En la calle (Botellón)	0	0	0	0	0	1	0	0	0	0	0
1915	Hombre	20	Estudio y busco trabajo	Piso de alquiler	Universidad de Granada	Piso de alquiler	No	Ciencias Sociales y jurídicas	Normofuncional (7-10 puntos)	0	0		0	0	0	0	0	1	0	0	0	0	0
1916	Hombre	18	Solo estudio y no busco trabajo	Domicilio familiar	Universidad de Granada	Con padres	Sí	Ciencias Sociales y jurídicas	Normofuncional (7-10 puntos)	0	0	En la calle (Botellón)	0	0	0	0	0	1	0	0	0	0	0
1917	Mujer	18	Solo estudio y no busco trabajo	Piso de alquiler	Universidad de León	Piso de alquiler	Sí	Ciencias de la Salud	Normofuncional (7-10 puntos)	0	0		0	0	0	0	0	1	0	0	0	0	0
1918	Mujer	17	Solo estudio y no busco trabajo	Piso de alquiler	Universidad de Granada	Piso de alquiler	Sí	Arte y Humanidades	Normofuncional (7-10 puntos)	0	0	Bar/Restaurante	0	0	0	0	0	1	0	0	0	0	0
1919	Mujer	18	Solo estudio y no busco trabajo	Piso de alquiler	Universidad de Vigo	Piso de alquiler	Sí	Arte y Humanidades	Normofuncional (7-10 puntos)	1	0	En la calle (Botellón)	0	0	0	0	0	1	0	0	0	0	0
1920	Hombre	22	Estudio y trabajo a tiempo parcial	Domicilio familiar	Universidad de Granada	Con padres	Sí	Ingenierías y Arquitecturas	Disfuncional leve (4-6 puntos)	1	1	Bar/Restaurante	0	0	0	0	0	1	0	0	0	0	0
1921	Hombre	32	Estudio y busco trabajo	Piso de alquiler	Universidad de Granada	Piso de alquiler	Sí	Ciencias Sociales y jurídicas	Disfuncional leve (4-6 puntos)	1	0	Bar/Restaurante	0	0	0	0	0	1	0	0	0	0	0
1922	Hombre	18	Solo estudio y no busco trabajo	Domicilio familiar	Universidad de Granada	Con padres	No	Ciencias de la Salud	Normofuncional (7-10 puntos)	0	0	En la calle (Botellón)	0	0	0	0	0	1	0	0	0	0	0
1923	Hombre	18	Solo estudio y no busco trabajo	Domicilio familiar	Universidad de Granada	Con padres	No	Ciencias de la Salud	Disfuncional leve (4-6 puntos)	0	0		0	0	0	0	0	1	0	0	0	0	0
1924	Mujer	31	Estudio y busco trabajo	Domicilio propio	Universidad de Granada	Domicilio propio / Otros	Sí	Ciencias de la Salud	Normofuncional (7-10 puntos)	0	0		0	0	0	1	0	0	0	0	0	1	1
1925	Mujer	18	Solo estudio y no busco trabajo	Piso de alquiler	Universidad de Granada	Piso de alquiler	Sí	Ciencias de la Salud	Normofuncional (7-10 puntos)	0	0		0	0	0	0	0	0	1	0	0	1	1
1926	Mujer	24	Estudio y trabajo a tiempo parcial	Piso de alquiler	Universidad de Vigo	Piso de alquiler	Sí	Ingenierías y Arquitecturas	Disfuncional grave (0-3 puntos)	1	0		0	0	0	0	0	1	0	0	0	0	0
1927	Mujer	20	Solo estudio y no busco trabajo	Piso de alquiler	Universidad de Vigo	Piso de alquiler	Sí	Ciencias Sociales y jurídicas	Normofuncional (7-10 puntos)	0	0	Fiestas privadas	0	0	0	0	0	1	0	0	0	0	0
1928	Hombre	21	Estudio y busco trabajo	Domicilio familiar	Universidad de Granada	Con padres	Sí	Arte y Humanidades	Normofuncional (7-10 puntos)	0	0		0	0	0	0	0	0	0	1	0	1	1
1929	Mujer	18	Solo estudio y no busco trabajo	Piso de alquiler	Universidad de León	Piso de alquiler	Sí	Ciencias de la Salud	Normofuncional (7-10 puntos)	1	0	Bar/Restaurante	0	0	0	0	0	1	0	0	0	0	0
1930	Mujer	20	Solo estudio y no busco trabajo	Piso de alquiler	Universidad de León	Piso de alquiler	Sí	Ciencias de la Salud	Normofuncional (7-10 puntos)	1	0	Fiestas privadas	0	0	0	0	0	1	0	0	0	0	0
1931	Mujer	18	Estudio y trabajo a tiempo parcial	Colegio Mayor / Residencia Universitaria	Universidad de Granada	Colegio Mayor / Residencia Universitaria	Sí	Ciencias Sociales y jurídicas	Disfuncional leve (4-6 puntos)	0	0		0	0	0	0	0	1	0	0	0	0	0
1932	Mujer	18	Estudio y busco trabajo	Domicilio familiar	Universidad de Vigo	Con padres	Sí	Ciencias Sociales y jurídicas	Disfuncional leve (4-6 puntos)	0	0	Fiestas privadas	0	0	0	0	0	1	0	0	0	0	0
1933	Mujer	21	Estudio y busco trabajo	Piso de alquiler	Universidad de Granada	Piso de alquiler	Sí	Ciencias de la Salud	Normofuncional (7-10 puntos)	0	0		0	0	0	0	0	1	0	0	0	0	0
1934	Mujer	18	Solo estudio y no busco trabajo	Domicilio familiar	Universidad de Granada	Con padres	Sí	Ciencias Sociales y jurídicas	Normofuncional (7-10 puntos)	1	0	Fiestas privadas	0	0	0	0	0	1	0	0	0	0	0
1935	Mujer	18	Solo estudio y no busco trabajo	Piso de alquiler	Universidad de Granada	Piso de alquiler	No	Ciencias de la Salud	Normofuncional (7-10 puntos)	1	1	En la calle (Botellón)	0	0	0	0	0	0	0	0	1	1	1
1936	Mujer	19	Solo estudio y no busco trabajo	Domicilio familiar	Universidad de Granada	Con padres	Sí	Ciencias de la Salud	Normofuncional (7-10 puntos)	0	1	En la calle (Botellón)	0	0	0	0	0	1	0	0	0	0	0
1937	Hombre	24	Solo estudio y no busco trabajo	Domicilio familiar	Universidad de Granada	Con padres	No	Ingenierías y Arquitecturas	Normofuncional (7-10 puntos)	1	1	Bar/Restaurante	0	0	0	0	0	0	1	0	0	1	1
1938	Hombre	30	Estudio y trabajo a tiempo parcial	Piso de alquiler	Universidad de Granada	Piso de alquiler	Sí	Ciencias Sociales y jurídicas	Disfuncional leve (4-6 puntos)	0	0	Otros	0	0	0	0	0	0	0	1	0	1	1
1939	Hombre	25	Estudio y busco trabajo	Domicilio familiar	Universidad de Granada	Con padres	Sí	Ciencias Sociales y jurídicas	Disfuncional grave (0-3 puntos)	0	0		0	0	0	0	0	1	0	0	0	0	0
1940	Mujer	17	Solo estudio y no busco trabajo	Otros	Universidad de Granada	Domicilio propio / Otros	Sí	Ciencias Sociales y jurídicas	Disfuncional leve (4-6 puntos)	1	1	Fiestas privadas	0	0	0	0	0	1	0	0	0	0	0
1941	Mujer	41	Estudio y busco trabajo	Otros	Universidad de Granada	Domicilio propio / Otros	No	Arte y Humanidades	Normofuncional (7-10 puntos)	0	0		0	0	0	0	0	0	0	1	1	2	1
1942	Hombre	37	Estudio y busco trabajo	Piso de alquiler	Universidad de Granada	Piso de alquiler	Sí	Arte y Humanidades	Normofuncional (7-10 puntos)	1	1	Fiestas privadas	0	0	0	0	0	1	0	0	0	0	0
1943	Mujer	21	Solo estudio y no busco trabajo	Domicilio familiar	Universidad de Granada	Con padres	Sí	Ciencias Sociales y jurídicas	Disfuncional leve (4-6 puntos)	0	0	En la calle (Botellón)	0	0	0	0	0	1	0	0	0	0	0
1944	Mujer	18	Solo estudio y no busco trabajo	Domicilio familiar	Universidad de Granada	Con padres	Sí	Ciencias Sociales y jurídicas	Normofuncional (7-10 puntos)	1	0	Bar/Restaurante	0	0	0	0	0	1	0	0	0	0	0
1945	Mujer	18	Solo estudio y no busco trabajo	Piso de alquiler	Universidad de Granada	Piso de alquiler	Sí	Ciencias de la Salud	Normofuncional (7-10 puntos)	0	1	Residencia Universitaria	0	0	0	0	0	1	0	0	0	0	0
1946	Mujer	19	Solo estudio y no busco trabajo	Domicilio familiar	Universidad de Granada	Con padres	Sí	Ciencias Sociales y jurídicas	Normofuncional (7-10 puntos)	0	0		0	1	0	0	0	0	0	0	1	2	1
1947	Mujer	21	Estudio y busco trabajo	Piso de alquiler	Universidad de Granada	Piso de alquiler	No	Ciencias Sociales y jurídicas	Normofuncional (7-10 puntos)	1	0	Fiestas privadas	0	1	0	0	0	0	0	0	0	1	1
1948	Hombre	22	Solo estudio y no busco trabajo	Piso de alquiler	Universidad de Granada	Piso de alquiler	Sí	Ciencias Sociales y jurídicas	Normofuncional (7-10 puntos)	0	0	En la calle (Botellón)	0	0	0	0	0	1	0	0	0	0	0
1949	Mujer	19	Solo estudio y no busco trabajo	Piso de alquiler	Universidad de Granada	Piso de alquiler	Sí	Ciencias Sociales y jurídicas	Disfuncional leve (4-6 puntos)	1	0	Fiestas privadas	0	0	0	0	0	0	0	1	0	1	1
1950	Mujer	18	Estudio y busco trabajo	Piso de alquiler	Universidad de Granada	Piso de alquiler	Sí	Ciencias Sociales y jurídicas	Normofuncional (7-10 puntos)	0	0		0	0	0	0	0	1	0	0	0	0	0
1951	Mujer	17	Solo estudio y no busco trabajo	Domicilio familiar	Universidad de Granada	Con padres	Sí	Ciencias Sociales y jurídicas	Normofuncional (7-10 puntos)	1	1	Bar/Restaurante	0	0	0	0	0	1	0	0	0	0	0
1952	Mujer	18	Solo estudio y no busco trabajo	Domicilio familiar	Universidad de Granada	Con padres	No	Ciencias de la Salud	Normofuncional (7-10 puntos)	0	0		0	0	0	0	0	1	0	0	0	0	0
1953	Mujer	18	Solo estudio y no busco trabajo	Piso de alquiler	Universidad de Granada	Piso de alquiler	No	Ciencias de la Salud	Disfuncional leve (4-6 puntos)	0	0		0	0	0	0	0	1	0	0	0	0	0
1954	Hombre	18	Solo estudio y no busco trabajo	Domicilio familiar	Universidad de Granada	Con padres	No	Ciencias de la Salud	Normofuncional (7-10 puntos)	0	0		0	0	0	0	0	1	0	0	0	0	0
1955	Hombre	21	Solo estudio y no busco trabajo	Domicilio familiar	Universidad de Granada	Con padres	Sí	Ciencias Sociales y jurídicas	Normofuncional (7-10 puntos)	0	0		0	0	0	0	0	1	0	0	0	0	0
1956	Mujer	21	Estudio y trabajo a tiempo parcial	Piso de alquiler	Universidad de Granada	Piso de alquiler	No	Arte y Humanidades	Normofuncional (7-10 puntos)	0	0	Otros	0	0	0	0	0	0	1	0	0	1	1
1957	Hombre	17	Solo estudio y no busco trabajo	Piso de alquiler	Universidad de Granada	Piso de alquiler	No	Ciencias Sociales y jurídicas	Normofuncional (7-10 puntos)	1	0	En la calle (Botellón)	0	0	0	0	0	1	0	0	0	0	0
1958	Mujer	18	Solo estudio y no busco trabajo	Domicilio familiar	Universidad de Granada	Con padres	No	Ciencias de la Salud	Normofuncional (7-10 puntos)	0	0		0	0	0	0	0	1	0	0	0	0	0
1959	Mujer	18	Estudio y busco trabajo	Domicilio familiar	Universidad de Granada	Con padres	No	Arte y Humanidades	Disfuncional grave (0-3 puntos)	0	0		0	0	1	0	0	0	0	0	1	2	1
1960	Mujer	19	Estudio y busco trabajo	Domicilio familiar	Universidad de Granada	Con padres	Sí	Ciencias de la Salud	Disfuncional leve (4-6 puntos)	0	0	Fiestas privadas	0	0	0	0	0	0	0	1	0	1	1
1961	Mujer	18	Estudio y busco trabajo	Piso de alquiler	Universidad de Granada	Piso de alquiler	No	Ciencias Sociales y jurídicas	Normofuncional (7-10 puntos)	0	0	En la calle (Botellón)	0	0	0	0	0	1	0	0	0	0	0
1962	Mujer	19	Solo estudio y no busco trabajo	Piso de alquiler	Universidad de Granada	Piso de alquiler	Sí	Arte y Humanidades	Normofuncional (7-10 puntos)	0	0	En la calle (Botellón)	0	0	0	0	0	1	0	0	0	0	0
1963	Mujer	21	Estudio y busco trabajo	Domicilio familiar	Universidad de Granada	Con padres	Sí	Ciencias Sociales y jurídicas	Normofuncional (7-10 puntos)	1	0	Fiestas privadas	0	0	0	0	0	1	0	0	0	0	0
1964	Hombre	23	Estudio y busco trabajo	Domicilio familiar	Universidad de Granada	Con padres	Sí	Ciencias Sociales y jurídicas	Normofuncional (7-10 puntos)	0	0		0	0	0	0	0	1	0	0	0	0	0
1965	Mujer	18	Solo estudio y no busco trabajo	Piso de alquiler	Universidad de Granada	Piso de alquiler	Sí	Arte y Humanidades	Normofuncional (7-10 puntos)	0	0		0	1	1	0	0	0	0	0	0	2	1
1966	Mujer	18	Solo estudio y no busco trabajo	Domicilio familiar	Universidad de Granada	Con padres	Sí	Ciencias de la Salud	Normofuncional (7-10 puntos)	0	0	Otros	0	0	0	0	0	1	0	0	0	0	0
1967	Mujer	18	Estudio y busco trabajo	Piso de alquiler	Universidad de Granada	Piso de alquiler	No	Arte y Humanidades	Normofuncional (7-10 puntos)	1	0	Fiestas privadas	0	0	0	0	0	1	0	0	0	0	0
1968	Hombre	19	Estudio y busco trabajo	Domicilio familiar	Universidad de Granada	Con padres	No	Ciencias	Normofuncional (7-10 puntos)	1	0	En la calle (Botellón)	0	0	0	0	0	1	0	0	0	0	0
1969	Mujer	18	Solo estudio y no busco trabajo	Colegio Mayor / Residencia Universitaria	Universidad de Granada	Colegio Mayor / Residencia Universitaria	No	Ciencias Sociales y jurídicas	Normofuncional (7-10 puntos)	1	1	Residencia Universitaria	0	0	0	0	0	1	0	0	0	0	0
1970	Hombre	25	Solo estudio y no busco trabajo	Piso de alquiler	Universidad de Granada	Piso de alquiler	Sí	Arte y Humanidades	Normofuncional (7-10 puntos)	1	0	Fiestas privadas	0	0	0	0	0	1	0	0	0	0	0
1971	Hombre	26	Estudio y busco trabajo	Domicilio familiar	Universidad de Granada	Con padres	Sí	Ciencias de la Salud	Normofuncional (7-10 puntos)	1	1	Fiestas privadas	0	0	0	0	0	1	0	0	0	0	0
1972	Mujer	19	Solo estudio y no busco trabajo	Piso de alquiler	Universidad de Granada	Piso de alquiler	Sí	Ciencias Sociales y jurídicas	Normofuncional (7-10 puntos)	1	0		0	0	0	0	0	0	0	0	1	1	1
1973	Mujer	38	Estudio y busco trabajo	Domicilio familiar	Universidad de Granada	Con padres	Sí	Ciencias Sociales y jurídicas	Disfuncional leve (4-6 puntos)	0	0		0	0	0	0	0	0	0	1	0	1	1
1974	Mujer	18	Solo estudio y no busco trabajo	Colegio Mayor / Residencia Universitaria	Universidad de Granada	Colegio Mayor / Residencia Universitaria	Sí	Ciencias	Normofuncional (7-10 puntos)	0	0	Bar/Restaurante	0	0	0	0	0	1	0	0	0	0	0
1975	Mujer	19	Solo estudio y no busco trabajo	Piso de alquiler	Universidad de Granada	Piso de alquiler	No	Ciencias Sociales y jurídicas	Normofuncional (7-10 puntos)	0	1		0	0	0	0	0	1	0	0	0	0	0
1976	Mujer	17	Solo estudio y no busco trabajo	Colegio Mayor / Residencia Universitaria	Universidad de Granada	Colegio Mayor / Residencia Universitaria	Sí	Ciencias Sociales y jurídicas	Normofuncional (7-10 puntos)	1	0	Bar/Restaurante	0	0	0	0	0	1	0	0	0	0	0
1977	Mujer	18	Solo estudio y no busco trabajo	Colegio Mayor / Residencia Universitaria	Universidad de Granada	Colegio Mayor / Residencia Universitaria	Sí	Ciencias de la Salud	Normofuncional (7-10 puntos)	1	0	Residencia Universitaria	0	0	0	0	0	1	0	0	0	0	0
1978	Mujer	18	Solo estudio y no busco trabajo	Piso de alquiler	Universidad de Granada	Piso de alquiler	Sí	Ciencias Sociales y jurídicas	Normofuncional (7-10 puntos)	1	1	Bar/Restaurante	0	0	0	0	0	0	1	0	0	1	1
1979	Mujer	19	Estudio y trabajo a tiempo parcial	Piso de alquiler	Universidad de Granada	Piso de alquiler	Sí	Arte y Humanidades	Disfuncional leve (4-6 puntos)	1	0	Fiestas privadas	0	0	0	0	0	1	0	0	0	0	0
1980	Hombre	18	Solo estudio y no busco trabajo	Colegio Mayor / Residencia Universitaria	Universidad de Granada	Colegio Mayor / Residencia Universitaria	Sí	Ingenierías y Arquitecturas	Normofuncional (7-10 puntos)	0	0	En la calle (Botellón)	0	0	0	0	0	1	0	0	0	0	0
1981	Mujer	17	Solo estudio y no busco trabajo	Piso de alquiler	Universidad de Granada	Piso de alquiler	Sí	Ciencias Sociales y jurídicas	Normofuncional (7-10 puntos)	1	1		0	0	0	0	0	1	0	0	0	0	0
1982	Mujer	20	Solo estudio y no busco trabajo	Piso de alquiler	Universidad de Granada	Piso de alquiler	Sí	Arte y Humanidades	Normofuncional (7-10 puntos)	1	0	Fiestas privadas	0	0	0	0	0	1	0	0	1	1	1
1983	Hombre	22	Estudio y busco trabajo	Piso de alquiler	Universidad de Vigo	Piso de alquiler	Sí	Ciencias de la Salud	Normofuncional (7-10 puntos)	0	0		0	0	0	0	0	1	0	0	0	0	0
1984	Mujer	22	Estudio y trabajo a tiempo parcial	Otros	Universidad de Vigo	Domicilio propio / Otros	Sí	Ciencias de la Salud	Normofuncional (7-10 puntos)	1	0	Fiestas privadas	0	0	0	0	0	1	0	0	0	0	0
1985	Mujer	18	Estudio y trabajo a tiempo parcial	Domicilio familiar	Universidad de Granada	Con padres	Sí	Ciencias Sociales y jurídicas	Normofuncional (7-10 puntos)	1	0	En la calle (Botellón)	0	0	0	0	0	1	0	0	0	0	0
1986	Mujer	18	Solo estudio y no busco trabajo	Domicilio familiar	Universidad de Granada	Con padres	No	Ciencias Sociales y jurídicas	Disfuncional leve (4-6 puntos)	1	0	Bar/Restaurante	0	0	0	0	0	1	0	0	1	1	1
1987	Hombre	21	Estudio y busco trabajo	Piso de alquiler	Universidad de Vigo	Piso de alquiler	Sí	Ciencias de la Salud	Normofuncional (7-10 puntos)	0	0	Fiestas privadas	0	0	0	0	0	1	0	0	0	0	0
1988	Hombre	18	Solo estudio y no busco trabajo	Otros	Universidad de Granada	Domicilio propio / Otros	Sí	Ciencias Sociales y jurídicas	Normofuncional (7-10 puntos)	0	0		0	0	0	0	0	1	0	0	0	0	0
1989	Hombre	19	Estudio y busco trabajo	Domicilio familiar	Universidad de Vigo	Con padres	Sí	Ciencias de la Salud	Normofuncional (7-10 puntos)	1	1		0	0	0	0	0	1	0	0	0	0	0
1990	Hombre	29	Estudio y busco trabajo	Piso de alquiler	Universidad de Vigo	Piso de alquiler	Sí	Ciencias de la Salud	Normofuncional (7-10 puntos)	0	0		0	0	0	0	0	1	0	0	0	0	0
1991	Hombre	23	Estudio y busco trabajo	Domicilio familiar	Universidad de Vigo	Con padres	Sí	Ciencias Sociales y jurídicas	Normofuncional (7-10 puntos)	1	1	Otros	0	0	0	0	0	1	0	0	0	0	0
1992	Mujer	18	Solo estudio y no busco trabajo	Piso de alquiler	Universidad de Granada	Piso de alquiler	Sí	Ciencias Sociales y jurídicas	Normofuncional (7-10 puntos)	0	0		0	0	0	0	0	0	0	1	0	1	1
1993	Hombre	19	Solo estudio y no busco trabajo	Piso de alquiler	Universidad de Vigo	Piso de alquiler	Sí	Ciencias de la Salud	Disfuncional leve (4-6 puntos)	0	0		0	0	0	0	0	1	0	0	0	0	0
1994	Hombre	19	Solo estudio y no busco trabajo	Colegio Mayor / Residencia Universitaria	Universidad de Vigo	Colegio Mayor / Residencia Universitaria	Sí	Ciencias de la Salud	Normofuncional (7-10 puntos)	1	0	Residencia Universitaria	0	0	0	0	0	1	0	0	0	0	0
1995	Hombre	19	Solo estudio y no busco trabajo	Piso de alquiler	Universidad de Granada	Piso de alquiler	No	Arte y Humanidades	Normofuncional (7-10 puntos)	1	1		0	0	0	0	0	0	0	0	1	1	1
1996	Hombre	19	Solo estudio y no busco trabajo	Domicilio familiar	Universidad de Granada	Con padres	No	Ciencias	Normofuncional (7-10 puntos)	0	0	Fiestas privadas	0	0	0	0	0	1	0	0	0	0	0
1997	Mujer	18	Solo estudio y no busco trabajo	Domicilio familiar	Universidad de Granada	Con padres	Sí	Ciencias Sociales y jurídicas	Disfuncional leve (4-6 puntos)	0	1	Fiestas privadas	0	0	0	0	0	1	0	0	0	0	0
1998	Mujer	19	Estudio y busco trabajo	Domicilio familiar	Universidad de Granada	Con padres	No	Ciencias Sociales y jurídicas	Normofuncional (7-10 puntos)	0	0		0	0	0	0	0	0	0	0	1	1	1
[truncated: 8,170 more rows]
